# Supplementary material for: Targeting DGKα/PA axis inhibits tumor immune evasion and augments sensitivity to immunotherapy in gastrointestinal cancers
Source: Imeta. 2026 Mar 12;5(2):e70120. doi: 10.1002/imt2.70120 (PMC13147932; doi:10.1002/imt2.70120)
Supplement: Supplementary file 2 — Table S1: The patient information of eight gastrointestinal cancers. Table S2: R59022‐treated tumor cell downregulated genes. Table S3: R59022‐treated Teff cell upregulated genes enrichment pathways. Table S4: R59022‐treated Tem upregulated genes enrichment pathways. Table S5: R59022‐treated Treg downregulated genes enrichment pathways. Table S6: R59022‐treated myeloid upregulated genes enrichment pathways. Table S7: ICIs responsive and non‐responsive patients' information of ESCC, CC and GC. Table S8: Multiple linear regression analysis of Table S7. [file IMT2-5-e70120-s001.xlsx]

## Sheet: Table S1
Table S1. The patient information of eight gastrointestinal cancers
Tumor type	Case No.	Gender	Age	Grade
ESCC	1	Male	60	II
ESCC	2	Male	60	II
ESCC	3	Male	66	II
ESCC	4	Male	72	II
ESCC	5	Female	51	II
ESCC	6	Female	70	II
AEG	7	Male	69	II
AEG	8	Male	68	II
AEG	9	Female	67	II
AEG	10	Male	81	II-III
AEG	11	Male	65	II-III
AEG	12	Female	87	II-III
GC	13	Male	48	II-III
GC	14	Male	79	II-III
GC	15	Male	77	II-III
GC	16	Male	64	II-III
GC	17	Female	65	III
GC	18	Male	34	III
GC	19	Male	67	III
CC	20	Male	55	II
CC	21	Male	66	II
CC	22	Male	38	II
CC	23	Male	73	II
CC	24	Female	55	II
RC	25	Female	41	II
RC	26	Male	61	II
RC	27	Female	31	II
RC	28	Female	57	II
RC	29	Female	56	II
HCC	30	Male	55	II
HCC	31	Male	52	II
HCC	32	Male	59	II
HCC	33	Male	56	II-III
HCC	34	Female	63	II-III
HCC	35	Male	42	II-III
PCA	36	Male	65	II
PCA	37	Male	71	II
PCA	38	Female	56	II
PCA	39	Male	52	II
PCA	40	Female	62	II
PCA	41	Female	55	II
PCA	42	Female	54	II
GBC	43	Male	62	II
GBC	44	Female	56	II
GBC	45	Male	76	II
GBC	46	Female	68	II
GBC	47	Female	51	II-III
GBC	48	Female	61	III

## Sheet: Table S2
Table S2. R59022-treated tumor cell downregulated genes
No.	Gene	log2FC	p value
1	SELENOW	-0.768207	3.26654754022263e-35
2	KRT15	-0.843833	4.15105296712714e-29
3	NTS	-3.24105	6.66541231498605e-29
4	TNC	-1.60965	1.55094939864641e-28
5	MTAP	-0.474194	7.94949140495013e-28
6	PAK1	-0.919782	3.64788384188892e-27
7	INHBA	-2.3074	3.5662579217007e-26
8	SPINK2	-2.71291	1.5275893283804e-25
9	H19	-0.624348	5.50986879290375e-25
10	FSCN1	-0.68403	9.1629330674182e-25
11	RGS2	-1.85855	2.86761279399733e-24
12	AGR2	-1.0776	4.80703620903367e-24
13	MIR31HG	-0.339243	2.50432407596337e-23
14	LTBP4	-1.27082	3.04807829189592e-23
15	PICSAR	-1.88705	9.42614692832237e-23
16	ECM1	-0.793611	1.44130271515067e-22
17	GUSBP1	-0.74627	1.80682963294442e-22
18	PDE10A	-1.47692	2.0820474588165e-22
19	LINGO2	-1.09332	2.35184531347535e-22
20	SLC7A5	-0.633615	6.91572943003601e-21
21	PCDH7	-0.831783	9.14775508435198e-21
22	RASSF9	-1.8587	1.86034778645476e-20
23	SYPL1	-0.488058	3.92796208718853e-20
24	UGDH	-1.18114	4.92267044220096e-20
25	GPD2	-0.532802	1.95169360552153e-19
26	PDLIM1	-0.48805	7.52637948431471e-19
27	CALM1	-0.850592	7.90254953630984e-19
28	CBLB	-0.772518	2.0839668174538e-18
29	AADACP1	-1.45952	5.6266994830289e-18
30	FGFR3	-0.803947	6.22733813744651e-18
31	DPYD	-0.579732	1.69949590251605e-17
32	CHMP2A	-0.46604	1.83341871273003e-17
33	SLC4A7	-0.705894	4.04036286644941e-17
34	PAX9	-0.968818	5.16333195891968e-17
35	DOCK4	-0.88368	6.86900738841835e-17
36	RAPGEF5	-0.583279	7.11094340731145e-17
37	NRG1	-0.575868	7.92180070637912e-17
38	P3H2-AS1	-1.07266	9.06033907944525e-17
39	DLGAP1	-1.02587	9.17628662489472e-17
40	GPC6	-0.635042	1.05431455862903e-16
41	IL32	-0.922189	2.60173281011625e-16
42	SH3PXD2A	-0.583347	3.71430832613276e-16
43	DSG2	-0.434925	4.50734595196378e-16
44	S100A2	-0.438758	6.07297269338663e-16
45	RABGAP1L	-0.34637	9.84917696917623e-16
46	PLAC8	-1.32514	1.77524066935281e-15
47	AADACL2-AS1	-0.9744	1.93116712465058e-15
48	PLOD1	-0.570672	2.54933694087713e-15
49	LTBP1	-0.846719	3.33408940425278e-15
50	GPI	-0.539604	3.94201008623666e-15
51	CAMK2B	-1.87296	5.94645829979508e-15
52	MKNK2	-0.967158	6.88465929666737e-15
53	SOX4	-1.24101	7.98353449421188e-14
54	PDGFA	-0.844264	1.03133085477475e-13
55	WASF2	-0.433604	1.09410995989527e-13
56	ALCAM	-0.671875	2.11110703329537e-13
57	PTPRG	-0.412762	5.88256013767336e-13
58	MEIS2	-0.468425	5.92234735978757e-13
59	GPX1	-0.427924	6.98549831423903e-13
60	SOX2	-1.08875	7.54761056955111e-13
61	GREB1L	-1.00324	7.71289311744343e-13
62	HNRNPUL1	-0.397949	1.07506104746127e-12
63	S100A6	-0.430485	1.35937007842142e-12
64	RRAS	-0.857519	1.41579198497407e-12
65	LSP1	-1.05852	1.53631708204963e-12
66	TP63	-0.303929	1.62511647922116e-12
67	GPR153	-0.948689	1.76189370066562e-12
68	ADAMTSL4	-1.4679	2.0784390570146e-12
69	PITX1	-0.352533	2.36982444836392e-12
70	KIAA1958	-0.358637	2.57682794475365e-12
71	CALB1	-0.419283	2.96376892786772e-12
72	CYP2S1	-1.49602	3.53760856757218e-12
73	RAB31	-0.355178	3.80534470819802e-12
74	TPM1	-0.462264	4.22736746657615e-12
75	HTRA1	-0.83601	4.38716038517044e-12
76	SKAP2	-0.522576	4.76868510283094e-12
77	PLEKHA1	-0.506647	5.79499069323977e-12
78	NRIP1	-0.513617	7.15288674034195e-12
79	ANO1	-1.43701	8.26943176695022e-12
80	ANLN	-0.569246	8.52715471926475e-12
81	H2AZ2	-0.383957	8.53039456729105e-12
82	ACTB	-0.303788	9.69252764528683e-12
83	SERPINB1	-0.455677	9.97616599747366e-12
84	RNF217-AS1	-0.543902	1.16508699437336e-11
85	PTHLH	-0.386914	1.39883078949156e-11
86	F3	-0.649623	1.67334174768783e-11
87	SCGB1A1	-0.65673	1.72569828270044e-11
88	ZNF544	-0.285656	1.83435269555974e-11
89	UBA6	-0.378086	2.09265199938724e-11
90	TMCO1	-0.299128	2.13287906233745e-11
91	CLU	-0.688774	2.14064639473087e-11
92	ODC1	-1.04318	2.49453168036199e-11
93	UBE2M	-0.408443	2.6520712298266e-11
94	F11R	-0.308987	2.74653916556245e-11
95	TMED4	-0.259189	4.22566376184558e-11
96	KDELR2	-0.388931	4.28013969668757e-11
97	ZEB1	-1.15952	5.56263060405715e-11
98	ACSL4	-0.699832	8.93759847287557e-11
99	FST	-0.964971	9.0609076750002e-11
100	MOB3B	-0.51038	1.08138532593659e-10
101	ERF	-0.611109	1.1022536164097e-10
102	ERCC1	-0.346872	1.12705221093441e-10
103	ZNF761	-0.517172	1.13381621015993e-10
104	PPP2R1A	-0.319231	1.21449843441098e-10
105	HRH1	-0.841927	1.2167828146959e-10
106	CDK6	-0.402682	1.22672584574881e-10
107	ANXA1	-0.264883	1.30910952688697e-10
108	DELEC1	-1.28163	1.31811406635247e-10
109	GJB6	-0.32587	1.32423106203648e-10
110	OLFML2A	-0.842405	1.33875005244695e-10
111	GLI3	-0.397863	1.43689518338205e-10
112	GRIK2	-0.787903	1.95484667698731e-10
113	GINS2	-0.443672	2.03625202285128e-10
114	PLAG1	-0.623976	2.4336646473569e-10
115	ITSN1	-0.290808	2.7524723748136e-10
116	ARPC1B	-0.53522	3.65045531871763e-10
117	KLF3-AS1	-0.904996	4.52997559114522e-10
118	TRERF1	-0.523885	5.71433460032433e-10
119	ZNF320	-0.512862	6.57863937821712e-10
120	CALM3	-0.328557	6.9592190970773e-10
121	CBX3	-0.304313	7.61159058994917e-10
122	CNN2	-0.34291	8.62542308467038e-10
123	ARID3B	-0.947505	8.68520441047714e-10
124	TIPARP	-0.455705	9.50522449836215e-10
125	FLNB	-0.650738	9.87062264331348e-10
126	CUEDC1	-0.801247	1.04571594044825e-09
127	SDC1	-0.279458	1.51468936465143e-09
128	PLA2R1	-0.286049	1.53976541026635e-09
129	FRAS1	-0.73562	1.56061133198237e-09
130	CILK1	-0.632585	1.5835898830636e-09
131	ASAP2	-0.536956	1.77156802561097e-09
132	ELF3	-0.634601	1.83292857444634e-09
133	SSH3	-0.403661	2.00914931541195e-09
134	MISP	-0.82119	2.21802038681432e-09
135	ADARB2	-0.409259	2.24851601902966e-09
136	SLC6A8	-0.652489	2.26912726445654e-09
137	CCM2	-0.302817	2.28913627459716e-09
138	PEG10	-0.661691	2.49409391123512e-09
139	RAC1	-0.298569	2.64510850510203e-09
140	SNRPD2	-0.250664	3.17049928773799e-09
141	GAPDH	-0.280561	3.47621167845539e-09
142	COL17A1	-0.320646	3.67673358196104e-09
143	ZNF814	-0.574282	4.06012028762696e-09
144	NCK1-DT	-0.417933	4.2689503853331e-09
145	ZNF551	-0.604244	4.59315517858164e-09
146	PTTG1IP	-0.273307	5.29703377450002e-09
147	CAPNS1	-0.392305	6.2953308056513e-09
148	ZNF274	-0.602544	6.33307831224449e-09
149	ZNF160	-0.570237	6.8348998140289e-09
150	EPN1	-0.381003	6.9407678363529e-09
151	SEC24D	-0.462181	7.41148110545124e-09
152	KLHL5	-0.745113	7.56153233859882e-09
153	KITLG	-0.673573	7.72846153743226e-09
154	VAV2	-0.430212	8.17633633713096e-09
155	MAPKBP1	-0.396818	8.26002003338918e-09
156	KIRREL1	-0.628938	8.50740887188296e-09
157	NT5DC3	-0.523171	8.78684321353095e-09
158	RAB38	-0.335199	8.93026602312979e-09
159	PABPC4	-0.285829	9.63239314610562e-09
160	ERO1A	-0.286952	1.01926731176225e-08
161	DDX18	-0.25226	1.06370057099698e-08
162	RBBP8	-0.513269	1.06550691002989e-08
163	AP2B1	-0.375257	1.12136306513645e-08
164	SNX13	-0.290769	1.27145184881052e-08
165	SLC16A1	-0.30886	1.28659992575438e-08
166	KCNQ5	-0.259206	1.37703438736102e-08
167	ACTN4	-0.298099	1.43559626661185e-08
168	KCNQ1OT1	-0.424428	1.44898428090096e-08
169	H1-2	-0.379073	1.46070135587446e-08
170	SLC16A9	-0.280479	1.4826543686671e-08
171	BAIAP2L1	-0.326421	1.53453345008097e-08
172	NUP62	-0.488405	1.63683282264779e-08
173	GLG1	-0.262235	1.96558329114953e-08
174	P2RY2	-0.800964	2.08643949767431e-08
175	H4C3	-0.515259	2.08908298376381e-08
176	SLC35F3	-0.5433	2.19615577052384e-08
177	ITGA3	-0.521358	2.25155318027928e-08
178	SUPT5H	-0.290458	2.27502010551966e-08
179	KIFAP3	-0.336643	2.55561577826791e-08
180	ADGRL3	-0.583399	2.94005871694623e-08
181	PTGES	-0.505123	3.10608797800366e-08
182	TRIM28	-0.375933	3.17665628044756e-08
183	MPZL1	-0.284756	3.20414049811088e-08
184	MDK	-0.451365	3.52063225435933e-08
185	AFAP1	-0.674652	3.71639638493631e-08
186	SYT8	-0.382235	3.93234341079822e-08
187	CFH	-0.44155	4.1034024842937e-08
188	TMEM91	-0.530844	4.22790800946536e-08
189	KDELR1	-0.317021	4.93623135963107e-08
190	PLCD3	-0.579178	4.97710255993982e-08
191	ANTXR2	-1.08059	5.18317626840852e-08
192	ZNF525	-0.578704	5.76404768809311e-08
193	ECH1	-0.370319	5.77119338403553e-08
194	TSPAN13	-0.637612	6.03036479263457e-08
195	CDCP1	-0.428357	6.19749116048384e-08
196	SLITRK6	-1.30436	6.30783125289208e-08
197	RASSF6	-1.11893	6.91076593062956e-08
198	ZNF589	-0.694834	7.06936250217063e-08
199	PDE3B	-0.49213	7.08679765089998e-08
200	ZSCAN16-AS1	-0.321204	7.36713474572545e-08
201	MIR4300HG	-0.409202	7.62208634566225e-08
202	KRT14	-0.517344	7.840582423755e-08
203	SESTD1	-0.36829	8.31506619501652e-08
204	PFKFB4	-0.551009	8.35311966067101e-08
205	DYNLT2B	-0.462281	8.41454821894805e-08
206	VASP	-0.385813	8.66392732536156e-08
207	MDFI	-0.475336	8.75606531020067e-08
208	ORAI3	-0.466044	8.92315306179076e-08
209	ZNF146	-0.257759	1.04046455418967e-07
210	RNPEP	-0.284449	1.07344007178996e-07
211	SH3D19	-0.278975	1.0806233959964e-07
212	TMEM154	-0.269329	1.13281923913904e-07
213	CYFIP1	-0.28464	1.16306991986549e-07
214	TRA2A	-0.283575	1.22292137983439e-07
215	RHOD	-0.538763	1.2313510052619e-07
216	STEAP1	-0.538851	1.29786530556676e-07
217	ST20	-0.30407	1.37834373968228e-07
218	SLC1A5	-0.368178	1.38979427658106e-07
219	NHS	-0.694306	1.50444661300184e-07
220	S100A13	-0.377325	1.52806853017902e-07
221	CRYBG3	-0.299798	1.57436959360089e-07
222	DAPP1	-0.609317	1.656711057937e-07
223	IRS1	-0.476257	1.72819605702468e-07
224	ARHGAP21	-0.418065	1.76510156027869e-07
225	TWIST1	-0.581283	1.99005723852307e-07
226	RDX	-0.279466	2.02349472810305e-07
227	MIPOL1	-0.412554	2.24388970652313e-07
228	IER3	-0.481679	2.30247205796126e-07
229	MIR4713HG	-0.337778	2.34158910724006e-07
230	ERMP1	-0.461	2.54213896114027e-07
231	P4HA1	-0.365864	2.59696954720916e-07
232	ULK1	-0.489713	2.64671887440278e-07
233	ENSG00000272622	-0.612536	2.93318840809699e-07
234	ZNF765	-0.434494	2.96446668789976e-07
235	FGD6	-0.472336	3.09779292421096e-07
236	SERPINH1	-0.277619	3.17252672308604e-07
237	NRP2	-0.667857	3.24450406636316e-07
238	CD59	-0.380486	3.29198463073772e-07
239	AXL	-0.601687	3.32895888727964e-07
240	LIPE-AS1	-0.289577	3.36767032144987e-07
241	MAP3K5	-0.288476	3.61281563690766e-07
242	SUMO3	-0.345811	4.35777297258555e-07
243	ZMIZ1	-0.387959	4.71247174765168e-07
244	ENSG00000283103	-0.512581	4.81020498866647e-07
245	PLEKHG3	-0.432817	4.92583781136845e-07
246	PDIA4	-0.300413	5.06472276114534e-07
247	PIH1D1	-0.343478	5.24770882681388e-07
248	MALSU1	-0.250164	5.60550469613133e-07
249	ARL6IP5	-0.372278	5.73416284276365e-07
250	ERCC2	-0.452743	5.73611072194125e-07
251	AMACR	-0.666032	5.74277159395896e-07
252	ZNF600	-0.675972	5.90059887277641e-07
253	BZW2	-0.269177	6.11077473992108e-07
254	AGRN	-0.275629	6.39786081192119e-07
255	ADARB1	-0.508713	7.1538872434971e-07
256	ZNF766	-0.430421	7.25005076284409e-07
257	ASPM	-0.294317	7.52313973948655e-07
258	SUN1	-0.444951	7.60447762148479e-07
259	KLF12	-0.411383	8.14835552533271e-07
260	PPAT	-0.321598	8.26756227659362e-07
261	FLNA	-0.290538	8.60137082723904e-07
262	CKAP2L	-0.765243	8.8664327479013e-07
263	ANGPTL4	-0.618845	9.1090461117436e-07
264	REEP6	-0.612802	9.28248791608565e-07
265	MMP28	-0.765902	9.40990790260424e-07
266	AP2A1	-0.37713	9.45057497894472e-07
267	NEK7	-0.269655	9.91410308709591e-07
268	PRKCH	-0.282132	1.01625443106642e-06
269	EMC10	-0.289339	1.05796687393194e-06
270	ALDOC	-0.489985	1.06601904895369e-06
271	ANKRD18B	-0.790561	1.07271069245313e-06
272	BCL10	-0.416312	1.07859919158878e-06
273	TYMS	-0.262394	1.11450555030324e-06
274	FBL	-0.310314	1.13103683321631e-06
275	ARL4D	-0.541277	1.17725165270812e-06
276	MZF1-AS1	-0.4932	1.20999639791681e-06
277	SAE1	-0.362893	1.21701921175737e-06
278	ARHGAP35	-0.266911	1.23804891256253e-06
279	ENSG00000290548	-0.360804	1.28936051256819e-06
280	STK39	-0.346426	1.29017342578518e-06
281	PLEKHH2	-0.30488	1.43057394337091e-06
282	RELL1	-0.415413	1.46465239562393e-06
283	CEMIP	-0.304436	1.48390481893574e-06
284	GRM7	-0.616277	1.49950955122433e-06
285	ZSWIM9	-0.374603	1.49982549167209e-06
286	CPNE2	-0.421628	1.50342524825992e-06
287	ENSG00000233461	-0.35734	1.57991294133741e-06
288	EHD2	-0.571584	1.58508939822114e-06
289	DAP	-0.276928	1.5853432817519e-06
290	SAMD4B	-0.357155	1.80981076869061e-06
291	DPYD-AS1	-0.447795	1.81076592576223e-06
292	TSPAN5	-0.500423	1.84245296447196e-06
293	MEX3D	-0.440284	1.87054695444074e-06
294	TLN1	-0.268036	1.87113752440612e-06
295	XACT	-0.699625	1.91951114707099e-06
296	ARSJ	-0.73839	1.9410982189428e-06
297	TRIP13	-0.269906	2.00943516419731e-06
298	CTNNAL1	-0.481822	2.05084538177202e-06
299	PBX3	-0.400227	2.07977677914634e-06
300	AKIP1	-0.334813	2.19341766138309e-06
301	GMPPA	-0.271758	2.19619778848725e-06
302	ZNF565	-0.270606	2.19668347917925e-06
303	SGK1	-0.34356	2.28869680186355e-06
304	KIDINS220	-0.289188	2.30754792854698e-06
305	TMSB4X	-0.319741	2.31442984901316e-06
306	CYP19A1	-0.445128	2.41569437361176e-06
307	CAVIN1	-0.534909	2.46240115615366e-06
308	TEAD1	-0.318782	2.48138245222244e-06
309	IFNAR1	-0.302829	2.48877845686636e-06
310	H2AC6	-0.337222	2.5654386929978e-06
311	TMEM143	-0.425495	2.6350596098383e-06
312	ENSG00000254180	-0.473023	2.63560724719119e-06
313	PRKD2	-0.354292	2.78481997537754e-06
314	ZNF480	-0.531974	2.78614342481426e-06
315	RAI1	-0.301466	2.89865668981561e-06
316	ZNF93	-0.638376	3.10910895738417e-06
317	VKORC1	-0.30637	3.23135390722151e-06
318	CRIP2	-0.647146	3.41165688428644e-06
319	XPNPEP1	-0.35415	3.52639532737938e-06
320	PTK6	-0.639253	3.54525237318041e-06
321	SATB2	-0.388058	3.5506368752874e-06
322	SGTA	-0.272975	3.63312093887545e-06
323	PLPBP	-0.266555	3.64083532791888e-06
324	MACC1	-0.298209	3.64659158786998e-06
325	PI4KAP1	-0.388195	3.74766493318724e-06
326	NEK6	-0.429473	3.94510217701463e-06
327	FKBP10	-0.309065	3.9551359699067e-06
328	MED16	-0.321823	4.18084463225479e-06
329	PCDH17	-0.507411	4.36624304873114e-06
330	MAD2L1	-0.276933	4.4947153991346e-06
331	TMC4	-0.553789	4.5433469498587e-06
332	GTSE1	-0.29296	4.60090442991902e-06
333	TRMT6	-0.270422	4.64340428617548e-06
334	GALNT5	-0.4064	4.74805433961744e-06
335	CENPF	-0.382742	4.78391713177737e-06
336	MRM2	-0.356289	4.79468744825781e-06
337	BTBD2	-0.312426	5.0344636982421e-06
338	ARL6IP1	-0.279747	5.03653537230251e-06
339	PITX1-AS1	-0.406125	5.41673527517727e-06
340	SCAF1	-0.368241	5.60296845264717e-06
341	TSEN34	-0.362249	5.68032113006079e-06
342	ZNF587B	-0.266999	5.92727857000834e-06
343	S100A7	-0.513273	6.344420529807e-06
344	PRR16	-0.750551	6.40510221192457e-06
345	MBOAT7	-0.297181	6.42658883656051e-06
346	PPP4R1	-0.347165	6.73580006759459e-06
347	RAI14	-0.316285	6.74242351423115e-06
348	TK1	-0.268062	7.00141754420335e-06
349	TCIRG1	-0.505647	7.00175823476433e-06
350	HPGD	-0.542652	7.02376641583645e-06
351	RGS17	-0.619746	7.0880795759497e-06
352	ENSG00000224905	-0.371226	7.20699085393405e-06
353	AHNAK	-0.263536	7.37133749858783e-06
354	EMP3	-0.584899	7.58277726189823e-06
355	LPAR1	-0.398723	7.58880558535254e-06
356	SGO2	-0.326162	7.76164014012088e-06
357	ZNF322	-0.525861	7.97897494609287e-06
358	BCKDHA	-0.313195	8.25641582687154e-06
359	HAS3	-0.556219	8.6211914551124e-06
360	ZNF787	-0.283294	8.71137937671712e-06
361	ADH5	-0.287418	8.82935661397318e-06
362	BCL3	-0.612232	8.83457289546043e-06
363	KDELR3	-0.367942	9.02340946335948e-06
364	H2BC9	-0.418175	9.14102697567522e-06
365	MED25	-0.486193	9.17091153726175e-06
366	LINC00519	-0.407707	9.29268709150658e-06
367	SLC22A23	-0.302547	9.39329060288295e-06
368	EID2	-0.359304	9.49624475431463e-06
369	TMEM14A	-0.384497	9.60715942729223e-06
370	UBE2S	-0.425778	9.74386409057579e-06
371	PAK4	-0.416306	9.89434529619911e-06
372	CERK	-0.29538	9.96650927915015e-06
373	PLXNB2	-0.342023	1.04558071326795e-05
374	STK17A	-0.472565	1.06104505942416e-05
375	PDLIM5	-0.299865	1.14153147613551e-05
376	ELAVL2	-0.417116	1.17660146912656e-05
377	GYS1	-0.393279	1.24245528692872e-05
378	MANBAL	-0.303771	1.30102651333825e-05
379	CARD10	-0.281083	1.30279250549636e-05
380	HMGB2	-0.298434	1.32114026654672e-05
381	LRRC8C	-0.510405	1.33269237882454e-05
382	LYN	-0.369491	1.34926188048401e-05
383	PRMT1	-0.277178	1.37888343706943e-05
384	RAB11B	-0.391295	1.41190284536082e-05
385	COL4A1	-0.831034	1.41733677680313e-05
386	RFLNB	-0.289789	1.44947850597892e-05
387	DCBLD2	-0.39892	1.46966925845973e-05
388	KLHL7	-0.283112	1.50506843222849e-05
389	ARID5B	-0.406385	1.51602122531323e-05
390	ONECUT3	-0.405654	1.521257280678e-05
391	CDK2AP2	-0.265807	1.5216261492073e-05
392	ETHE1	-0.398709	1.54224136739863e-05
393	SNX8	-0.290491	1.54486803476458e-05
394	NRM	-0.330971	1.58550217920822e-05
395	LUZP1	-0.307528	1.64262334839503e-05
396	ANKRD37	-0.284465	1.65646936300145e-05
397	CYB5R3	-0.371514	1.66424903102384e-05
398	SLC66A3	-0.445772	1.66697725049563e-05
399	NHERF1	-0.337914	1.75517937104174e-05
400	ST3GAL3	-0.344331	2.02952954145077e-05
401	ZYX	-0.377616	2.03799680562814e-05
402	HOXA9	-0.395721	2.20627183703177e-05
403	TES	-0.355099	2.21513774586761e-05
404	B3GNT5	-0.250678	2.23263284985877e-05
405	ATAD2	-0.294908	2.28451843987389e-05
406	POLR1F	-0.315399	2.36948454466869e-05
407	CKB	-0.657765	2.39267545648008e-05
408	GALNT7	-0.294013	2.42863221435345e-05
409	CLSPN	-0.290755	2.43079527441614e-05
410	STK31	-0.473846	2.49590687690032e-05
411	ZNF28	-0.492162	2.57603506243859e-05
412	FGFBP1	-0.503683	2.60563970077982e-05
413	WDHD1	-0.257172	2.60724457608074e-05
414	DEDD2	-0.272141	2.66700022765681e-05
415	NUF2	-0.274716	2.73695848408728e-05
416	PRDM5	-0.294857	2.79526414997336e-05
417	MDC1	-0.325355	2.89240243872554e-05
418	FOSB	-0.342373	2.92325399687644e-05
419	CENPQ	-0.380339	2.96088642097314e-05
420	COL4A2	-0.836245	2.97397863837955e-05
421	SERTAD1	-0.390099	3.09257261064524e-05
422	PLD3	-0.328803	3.11685066989487e-05
423	POLD2	-0.255717	3.1201357228408e-05
424	ENSG00000282885	-0.598848	3.2597624646539e-05
425	PGAP6	-0.294969	3.26075878600822e-05
426	IRAK2	-0.353971	3.40970700179754e-05
427	FUT11	-0.421823	3.52979529616032e-05
428	MYO16-AS1	-0.352132	3.54739847307936e-05
429	PRKCE	-0.288476	3.59272658777744e-05
430	MT-ND3	-0.314622	3.71625023939668e-05
431	TMPRSS4	-0.381592	3.86132833524837e-05
432	NCAPG	-0.276992	3.87101601587027e-05
433	RECQL	-0.26938	4.17709224921902e-05
434	WNT9A	-0.588029	4.2541509230634e-05
435	BCL2L12	-0.609897	4.3421383924577e-05
436	OSBPL3	-0.330593	4.37600483631918e-05
437	KRT8	-0.320673	4.41396348004483e-05
438	TMEM35B	-0.290458	4.47470206107578e-05
439	ENSG00000291006	-0.60049	4.53443046348367e-05
440	ERG	-0.348312	4.58098604590856e-05
441	TUFT1	-0.341377	4.63110444873669e-05
442	VEZF1	-0.461302	4.72071974251563e-05
443	FKBP14	-0.364328	4.72649238114372e-05
444	LINC02541	-0.324519	4.72894925103918e-05
445	KIF18A	-0.280448	4.80281955703724e-05
446	SLC12A6	-0.272519	4.82304588532867e-05
447	CDCA5	-0.352151	4.84959990454384e-05
448	PPP1R37	-0.343714	4.98130770627867e-05
449	TRAM2	-0.634294	5.04425467916667e-05
450	LRRC8D	-0.373663	5.08421933594066e-05
451	PPP1R18	-0.599408	5.10081418110888e-05
452	NKAIN2	-0.528472	5.13194328551001e-05
453	DMRTA1	-0.451625	5.14281268092843e-05
454	CD320	-0.304892	5.21498467532655e-05
455	CDKN2B	-0.288281	5.25888934087243e-05
456	NUCB1	-0.286791	5.32997879797646e-05
457	SYNJ2	-0.278487	5.4357922889233e-05
458	C17orf49	-0.337033	5.44674657828257e-05
459	WNT7B	-0.345184	5.56735030115025e-05
460	CNNM3	-0.305896	5.64751994637431e-05
461	PRR11	-0.330904	5.68983409352692e-05
462	H4C5	-0.533594	5.91686444480198e-05
463	OARD1	-0.283789	6.08665992681907e-05
464	COL4A6	-0.332608	6.16410747141373e-05
465	EMP1	-0.330524	6.20645998352259e-05
466	MCRIP1	-0.336536	6.27624314563335e-05
467	DENND5A	-0.338724	6.33088534015337e-05
468	IL4R	-0.421049	6.51709144734475e-05
469	NUAK2	-0.37559	6.68219603683868e-05
470	WWC2	-0.257177	6.68316907769253e-05
471	MATCAP2	-0.324094	6.78061043417126e-05
472	PKP2	-0.457134	6.80781236628023e-05
473	LINC02595	-0.258394	6.81893246566179e-05
474	MYO1B	-0.30369	6.96021064038245e-05
475	HIBADH	-0.262437	7.17433727125291e-05
476	LRP4	-1.38834	7.18251429274977e-05
477	LINC00534	-0.344814	7.43713194331711e-05
478	NCK1	-0.260193	7.44284513904709e-05
479	CALCRL	-0.572508	7.70799099146013e-05
480	VRK3	-0.272033	7.86619938599311e-05
481	CARHSP1	-0.319052	8.01995221397908e-05
482	CARD8	-0.432015	8.5756623432373e-05
483	SMG9	-0.288835	8.78408034232923e-05
484	KDM4B	-0.279616	8.78965675416264e-05
485	TPT1-AS1	-0.250376	8.958110246122e-05
486	ZFAND2A	-0.323175	9.01847533058293e-05
487	ENSG00000283982	-0.561137	9.10240766219264e-05
488	ROGDI	-0.290316	9.89334625890721e-05
489	NHERF2	-0.30485	0.000101663229302342
490	ITGA6	-0.36411	0.000102147207917484
491	CHAF1B	-0.327977	0.000102323382467184
492	DENND2B	-0.522714	0.000106001310361557
493	MSN	-0.301927	0.000110019040876144
494	AREG	-0.446749	0.000110306208690004
495	ENSG00000229618	-0.253846	0.000113041477687248
496	PDPN	-0.482759	0.000115290078013496
497	VIPR1	-0.264492	0.000120478725643574
498	CDC20	-0.319711	0.000120906690203886
499	SLC35G2	-0.442172	0.000125985996380207
500	ELP1	-0.281972	0.000127138064223555
501	FOXM1	-0.366178	0.000127434352445714
502	C7orf50	-0.296544	0.000130062435044522
503	ZFHX4	-0.284706	0.000142290093788755
504	ZSCAN21	-0.750306	0.000145267971574643
505	RNF216P1	-0.290598	0.000150246273346239
506	SLC25A21	-0.44447	0.000151663983455397
507	NCKIPSD	-0.31217	0.000154815811994614
508	ABHD17B	-0.313805	0.000163797246166853
509	TPX2	-0.270978	0.000165801755118232
510	COL4A5	-0.278699	0.000170572637794181
511	DYNLL2	-0.261291	0.000171854998590783
512	TM7SF3	-0.306613	0.000176970685455213
513	NCAPG2	-0.258106	0.000179068040880268
514	INCENP	-0.371768	0.000185896848794333
515	ENSG00000285835	-0.326614	0.000188164126320128
516	ENSG00000291207	-0.281208	0.000191100436267462
517	GEMIN7-AS1	-0.582409	0.000197374593221413
518	TMC7	-0.529962	0.000200871570905835
519	SGO1-AS1	-0.518974	0.000214340020902312
520	ANKMY2	-0.380763	0.000216498117679773
521	STYK1	-0.417766	0.000225743442237367
522	ADIRF	-0.594389	0.000226411372881756
523	TNNT3	-0.267891	0.000227688582187677
524	SOD2	-0.294427	0.000241819860043911
525	KANK2	-0.470778	0.000247939103825953
526	MRPS10	-0.28008	0.000255848908541075
527	ZNF100	-0.287414	0.000263599499574863
528	POLR1G	-0.456786	0.000265762555791404
529	SEMA4A	-0.500268	0.00027051561266146
530	H2BC5	-0.34732	0.000273024712417846
531	ASS1	-0.43764	0.000275875844874291
532	ATP2B1	-0.334855	0.00027960666741399
533	PRR12	-0.290537	0.000286406208709787
534	APTR	-0.257211	0.000291924237265362
535	ENSG00000269968	-0.267336	0.000300338661847022
536	KIF4A	-0.261183	0.000314339623543447
537	BAD	-0.268931	0.000315144623392294
538	TMEM184A	-0.480515	0.000315388254402464
539	GNA12	-0.407636	0.000316446557511892
540	LIG1	-0.265536	0.00031887158017041
541	ANP32E	-0.286898	0.000322586601882056
542	RAD51AP1	-0.321775	0.000325171048793086
543	CCDC88A	-0.262796	0.000327136430631215
544	ENSG00000284966	-0.258518	0.000329700422876702
545	ZNF487	-0.507373	0.000338550757261605
546	CLDN7	-0.311315	0.000342765338721541
547	CREB3	-0.345804	0.000345614041759511
548	CLMP	-0.562857	0.000358739494814891
549	AHR	-0.323671	0.000362756041822361
550	CRPPA	-0.421345	0.000363365304906926
551	CSK	-0.300665	0.000383817601823094
552	SIPA1L3	-0.319659	0.000385478842588863
553	TNFRSF21	-0.328425	0.000388622173227255
554	ITPRID2	-0.383616	0.000394028525328193
555	POGZ	-0.274313	0.00039475799541959
556	ENSG00000286850	-0.325276	0.000401980635791481
557	DUSP5	-0.626896	0.000425791878480866
558	UBA6-DT	-0.389641	0.00043464279705301
559	MICALL2	-0.51702	0.000441103829050853
560	POLD1	-0.283669	0.000446940244867587
561	IRF3	-0.28603	0.000448119933600977
562	ERVK3-1	-0.26999	0.000453211704019359
563	SNAPC1	-0.305565	0.000455788174535658
564	NMB	-0.471794	0.000456675829308769
565	PHLDA1	-0.442976	0.00045718237146144
566	AMN1	-0.429654	0.000457777797248612
567	ZNF260	-0.380724	0.000460269289564727
568	BCKDK	-0.314033	0.000464552622177284
569	H1-1	-0.600442	0.000490789533805792
570	LINC00486	-0.250877	0.000500632853495899
571	PTPN12	-0.256206	0.000509733028623587
572	NET1	-0.351673	0.000516742533614534
573	HOXA10-AS	-0.318695	0.000518785255180672
574	CNTRL	-0.327435	0.000519520328229798
575	ZNF611	-0.305386	0.000520821058359897
576	BMAL2	-0.287096	0.000527266751746001
577	TSTD2	-0.258378	0.000531038045383012
578	ZNF579	-0.374967	0.000534747175165996
579	EPB41L1	-0.517054	0.000544033377648572
580	MKI67	-0.29075	0.000545677366223113
581	GAL	-0.271034	0.000546693418237373
582	LCN2	-0.277368	0.000549105223566015
583	PXN	-0.254368	0.000557418047025078
584	USP28	-0.332483	0.000558961771449343
585	ZDHHC4	-0.352623	0.000590147737052783
586	RAVER1	-0.276569	0.000607677808027314
587	COL28A1	-0.330572	0.000640558519986714
588	NECTIN1-AS1	-0.258459	0.000653959976127462
589	ZNF267	-0.279603	0.000664712463382611
590	P4HA3	-0.370401	0.000676276206913822
591	TBCB	-0.272866	0.000687489917391574
592	SMPDL3A	-0.372625	0.000711414808975841
593	ETV6	-0.265865	0.000733786996698449
594	PFKFB3	-0.259657	0.000734607224805596
595	ZNF496	-0.420735	0.000754721171463411
596	SHKBP1	-0.252032	0.000757591217985081
597	TSPAN3	-0.279148	0.000790761006542461
598	DDHD2	-0.298499	0.000795965051808503
599	ACO1	-0.325285	0.000811682052034767
600	C11orf24	-0.279924	0.000818897038593524
601	TNFAIP8L1	-0.449871	0.000819671281694296
602	TBC1D17	-0.345284	0.000823888663803365
603	CDC42EP1	-0.428973	0.000851550626768852
604	RPS6KA2	-0.504332	0.000852066687688363
605	TOP2A	-0.380453	0.000867730885816091
606	BIRC6-AS2	-0.357137	0.00089402853323053
607	DDIT4	-0.415866	0.000899716913941134
608	FNBP1L	-0.260909	0.00095036450853216
609	MATCAP1	-0.270556	0.000955753192278621
610	LIX1L	-0.434728	0.000961061479127484
611	RBAK	-0.265821	0.000976834272025902
612	GRAMD1A	-0.413172	0.0010009672533816
613	PCYOX1	-0.282294	0.00105111550393475
614	CIC	-0.369967	0.0011104054705491
615	PAFAH1B3	-0.362698	0.00111070726835554
616	NEK2	-0.334615	0.00117291292317553
617	SERINC2	-0.31953	0.00117753440288359
618	TRIB2	-0.452623	0.00117863321518959
619	SH3RF1	-0.34362	0.00119081271455397
620	STS	-0.252132	0.00120997314235365
621	MEIS1	-0.371806	0.00121155053461374
622	KDM3A	-0.340751	0.001254389354044
623	CCDC107	-0.268279	0.00127525123478239
624	AKT2	-0.2658	0.00137840855046667
625	LINC00205	-0.268906	0.00139547269599215
626	TTYH3	-0.523794	0.00141054951456302
627	CHPF	-0.395558	0.00147223930268487
628	HHLA3	-0.281266	0.00147567265148258
629	MECOM	-0.348552	0.00148156669413819
630	ANKRD50	-0.329184	0.00149038097899386
631	ZNF358	-0.272838	0.00155222401547282
632	ITGA9-AS1	-0.277452	0.00155278684873103
633	TMPRSS11A	-0.475569	0.00157739036434495
634	ZRANB2-DT	-0.294438	0.00158952807764376
635	STRN4	-0.276194	0.00161217934429696
636	MYADM	-0.598076	0.00162401491775718
637	EPS8L1	-0.261269	0.00163895365358266
638	KLHL12	-0.255115	0.00164524733862843
639	CCNB2	-0.261047	0.00174809797033102
640	PPP2R1B	-0.316599	0.00174973637582651
641	VIM	-0.423055	0.00175450325975396
642	STEAP1B	-0.343332	0.00184478648944248
643	AMZ1	-0.32546	0.00192970629903965
644	PSENEN	-0.266906	0.0019532064889755
645	GPCPD1	-0.285161	0.00197163153681937
646	MOB3A	-0.28258	0.00201876484193599
647	SETBP1	-0.354898	0.00204616334800589
648	SH3PXD2A-AS1	-0.36609	0.00208557181291009
649	HILPDA	-0.384144	0.00210871179397325
650	ENSG00000255102	-0.337956	0.00222855056031272
651	ZNF559	-0.350996	0.00228914741023251
652	GBE1	-0.294917	0.00233657928559167
653	MUC4	-0.695966	0.00233922151635713
654	DKK3	-0.534745	0.00234442896873439
655	HJURP	-0.374084	0.00238370189922423
656	MZF1	-0.273241	0.0024164910001181
657	APAF1	-0.285052	0.00243512457333941
658	APMAP	-0.257884	0.00243652594165461
659	LFNG	-0.357576	0.00249392813323032
660	CEP55	-0.431001	0.00253431596833837
661	MEX3A	-0.272913	0.00254251471917854
662	PRPF31	-0.269752	0.0026354143613816
663	ZNF808	-0.443013	0.00266266650223944
664	BIRC5	-0.337791	0.00281509132992248
665	CDC25A	-0.265067	0.00282426393611987
666	MAP3K13	-0.259734	0.00285587071877957
667	RASSF8	-0.250377	0.0028576592762955
668	ZNF264	-0.278465	0.00290245531346094
669	H1-3	-0.42252	0.0029574684188199
670	ENSG00000289474	-0.35674	0.00298429304972786
671	H2AC20	-0.256851	0.00298865407539372
672	ZBTB38	-0.258421	0.00303608338547635
673	SERPINE1	-0.601622	0.00310459753152355
674	ATPSCKMT	-0.253337	0.00311010899138168
675	ZNF576	-0.275437	0.00317414340283178
676	ENSG00000288928	-0.311592	0.0032605248194088
677	ZNF584	-0.282002	0.00330561890382215
678	EIF4EBP1	-0.254139	0.00332097925344398
679	ZFP36L2	-0.326294	0.003344622910701
680	CAPRIN2	-0.313626	0.00339133048431563
681	TNFAIP8L3	-0.326736	0.00341827907417475
682	RAD51	-0.324388	0.0034638881111429
683	ENSG00000243176	-0.319358	0.00349141040047363
684	MALL	-0.29465	0.0034967948445061
685	FBXL18	-0.293579	0.00368334106437751
686	ENSG00000246090	-0.375861	0.00378429127012347
687	FIGNL1	-0.337702	0.00387773133156189
688	SNAPC2	-0.292246	0.00390553618602634
689	MMP24	-0.303386	0.0039404462256668
690	TMEM167B	-0.327099	0.00398083964201827
691	KIF15	-0.321909	0.00405871461793764
692	INF2	-0.474331	0.00419763074954291
693	ZNF586	-0.363246	0.00425213243978902
694	FLRT2	-0.326934	0.00425898995008589
695	PAF1	-0.273211	0.00431907242863279
696	H2BC11	-0.538917	0.00458889745539012
697	MET	-0.254249	0.00474723122661229
698	TMEM230	-0.265043	0.00481796296466077
699	PTK2B	-0.283737	0.00482186694129114
700	CD99	-0.331895	0.00490895928361179
701	SPHK2	-0.37803	0.00533386250451952
702	POT1-AS1	-0.296925	0.00555452463326122
703	SUN2	-0.401933	0.00581334933522106
704	COX19	-0.281482	0.00582888636255983
705	ENO2	-0.36897	0.00604346830003398
706	ZNF730	-0.270924	0.00606301985602385
707	SAA1	-0.675176	0.00609585089561639
708	ZNF226	-0.470186	0.00617324910053155
709	KIF14	-0.338035	0.00624277963486232
710	DNAJB2	-0.293596	0.00639423905657369
711	EDAR	-0.441178	0.00658501495280035
712	H4C8	-0.33638	0.00663724313747563
713	SHCBP1	-0.288717	0.00670173724423037
714	H3C10	-0.451791	0.00704095249833216
715	ZNF724	-0.424069	0.0072475682457221
716	DMAC2	-0.266538	0.00729122455085638
717	H2AC17	-0.295982	0.00746808295722367
718	DCPS	-0.307526	0.00791209457605197
719	AVL9	-0.286035	0.00795711198256657
720	ZNF235	-0.467949	0.00798352818632148
721	PEPD	-0.334614	0.00829946522820799
722	ENSG00000261324	-0.37613	0.00856166595899531
723	LINC02934	-0.283899	0.00857531916830548
724	FAM83D	-0.43637	0.00865447184164463
725	KIAA1143	-0.286064	0.00909480262769095
726	NT5DC2	-0.250519	0.00910813289577212
727	PLK1	-0.325625	0.00928838248910037
728	GEMIN7	-0.448821	0.00949141409772267
729	DMPK	-0.272785	0.00981344906638463
730	APOLD1	-0.386144	0.00983332642038342
731	ZNF3	-0.274707	0.0100750398635962
732	H2BC21	-0.254736	0.0102187597604015
733	PAK6	-0.352221	0.0104338632656122
734	CNOT3	-0.265867	0.0107906951943511
735	ATF2	-0.257324	0.0108374558705137
736	GNE	-0.3567	0.0109030156600788
737	H1-4	-0.271056	0.0109983939751678
738	GSDME	-0.353857	0.0111036163219976
739	ZNF749	-0.297224	0.0118510652221017
740	GATA2-AS1	-0.433583	0.0122575595841379
741	ACTN1	-0.281182	0.0125609129384608
742	FHL1	-0.389988	0.013266740687157
743	CEMIP2	-0.290237	0.0133475164224129
744	CACNG8	-0.550061	0.0134639595729662
745	S100A3	-0.482896	0.0144663409516979
746	CDCA8	-0.283859	0.0146175621167576
747	CENPE	-0.311753	0.0147130852383147
748	NCAPH	-0.260904	0.0148673545386309
749	ZNF793	-0.444894	0.0148717223531773
750	RAB4B	-0.302192	0.0149027097909143
751	FERMT1	-0.269229	0.0157226129397118
752	LRRC51	-0.30473	0.0161277718830617
753	ZNF224	-0.347005	0.0165133884703593
754	TRABD2A	-0.431746	0.0169232355027775
755	HIC2	-0.292802	0.0169611006618276
756	CCNY	-0.254203	0.0170361813997653
757	H4C16	-0.337121	0.0176459784596534
758	ZSWIM4	-0.338495	0.0178027765180055
759	SGO1	-0.313114	0.0187371556411621
760	H1-5	-0.274234	0.0196704588851645
761	PKN3	-0.298381	0.0198626496750145
762	MT-ATP8	-0.252877	0.0215518173851253
763	ENSG00000232855	-0.359273	0.021652140968559
764	IRGQ	-0.279695	0.0218942986069885
765	CCDC115	-0.252582	0.0224651650489014
766	ZNF84	-0.312251	0.0225423982030935
767	H3C4	-0.479213	0.023227748621184
768	FRMD5	-0.323967	0.0238041490057525
769	LINC01376	-0.278202	0.0240549263915594
770	ADM	-0.531758	0.0240566418571566
771	ZNF8-DT	-0.327669	0.0242553443752726
772	SNX33	-0.274455	0.02698180386876
773	ZNF180	-0.326067	0.0272133272372897
774	NBL1	-0.555009	0.0278380405461281
775	ENSG00000236065	-0.338236	0.0281126128493956
776	FANCD2	-0.300864	0.0290431619587458
777	CEP89	-0.329628	0.0291882785422778
778	TCP10L	-0.391751	0.0308647597220293
779	NRN1	-0.352969	0.0319565873640251
780	ACP2	-0.275825	0.0319804284849476
781	ENSG00000230074	-0.529372	0.0340675687572027
782	CRABP2	-0.291405	0.0349947420775801
783	SP4	-0.341099	0.0360125217509667
784	TACC3	-0.291181	0.0365656070229443
785	ZNF430	-0.253803	0.0383736725917726
786	MBOAT1	-0.296566	0.0385942889028416
787	RELB	-0.315548	0.0386942152609964
788	PLCG2	-0.579489	0.0388652295023569
789	DZIP3	-0.250417	0.0412198390795934
790	CCDC9	-0.308864	0.0412408420513299
791	TGFB1I1	-0.365617	0.0413054895222803
792	SUCLG2-DT	-0.366785	0.0419368743017183
793	PAQR3	-0.267787	0.0423557304174668
794	PCAT7	-0.442517	0.0425184992367762
795	MKNK1	-0.537409	0.0431764199449309
796	GCNT1	-0.369856	0.0444566500912001
797	H3C12	-0.285979	0.0456333768539572
798	GLIPR1	-0.317374	0.0465956348868722
799	H3C2	-0.516197	0.0467452294356585
800	TMC6	-0.314445	0.0468018536093843
801	PACSIN3	-0.253455	0.0485872902597603

## Sheet: Table S3
Table S3. R59022-treated Teff cell upregulated genes enrichment pathways
No.	Description	Gene ID	-Logpadj
1	Immune response-regulating signaling pathway	THEMIS/OAS3/OAS1/PTPRJ/CD226/CD8A/UBE2N/SKAP1/MAP2K4/TNIP3/AP3B1/CD81/CD3D/PHPT1/FOXP1/IRF7/CD8B/ITK/CSK/LCK/CD47/CBLB/HSPD1/IFI35/CD3E/OASL/ELF1/RSAD2/HAVCR2/LPXN/PUM2/DENND1B/CSNK1A1	8.35717
2	Immune response-activating signaling pathway	THEMIS/OAS3/OAS1/PTPRJ/CD226/CD8A/UBE2N/SKAP1/TNIP3/AP3B1/CD81/CD3D/PHPT1/FOXP1/IRF7/CD8B/ITK/CSK/LCK/CD47/CBLB/HSPD1/IFI35/CD3E/OASL/ELF1/RSAD2/HAVCR2/LPXN/PUM2/DENND1B/CSNK1A1	8.35717
3	T cell receptor signaling pathway	THEMIS/PTPRJ/CD226/CD8A/UBE2N/SKAP1/CD81/CD3D/PHPT1/CD8B/ITK/CSK/LCK/CBLB/CD3E/ELF1/DENND1B	6.98459
4	Antigen receptor-mediated signaling pathway	THEMIS/PTPRJ/CD226/CD8A/UBE2N/SKAP1/CD81/CD3D/PHPT1/FOXP1/CD8B/ITK/CSK/LCK/CBLB/CD3E/ELF1/LPXN/DENND1B	6.38797
5	Immune response-activating cell surface receptor signaling pathway	THEMIS/OAS1/PTPRJ/CD226/CD8A/UBE2N/SKAP1/TNIP3/CD81/CD3D/PHPT1/FOXP1/CD8B/ITK/CSK/LCK/CD47/CBLB/IFI35/CD3E/ELF1/LPXN/DENND1B	6.25575
6	Defense response to virus	OAS3/OAS1/HERC5/ISG20/ISG15/UBE2N/TRIM22/DDX60L/MX2/IRF7/IFIT1/IFIT3/IFI44L/OASL/AIMP1/APOBEC3C/IFI27/RSAD2/CSNK1A1	3.41076
7	Regulation of T cell receptor signaling pathway	PTPRJ/CD226/CD81/PHPT1/LCK/CBLB/ELF1	2.94667
8	Regulation of type I interferon production	OAS3/OAS1/ISG15/TRAF3IP3/RBX1/IRF7/HSPD1/YY1/HAVCR2	2.08105
9	Type I interferon production	OAS3/OAS1/ISG15/TRAF3IP3/RBX1/IRF7/HSPD1/YY1/HAVCR2	2.08105

## Sheet: Table S4
Table S4 R59022-treated Tem upregulated genes enrichment pathways
No.	Description	Gene ID	-Logpadj
1	Response to type I interferon	ISG15/MX1/SP100/ADAR/SETD2/NLRC5/SAMHD1	4.94825
2	Interferon-mediated signaling pathway	ISG15/SP100/PARP14/ADAR/NLRC5/SAMHD1	3.46691
3	Type I interferon-mediated signaling pathway	ISG15/SP100/ADAR/NLRC5/SAMHD1	2.94354
4	Cellular response to type I interferon	ISG15/SP100/ADAR/NLRC5/SAMHD1	2.94354
5	Response to interferon-alpha	ADAR/MX2/EIF2AK2	2.67702
6	Type I interferon production	ISG15/RIGI/XAF1/RNF125/SETD2	2.36323

## Sheet: Table S5
Table S5. R59022-treated Treg downregulated genes enrichment pathways
No.	Description	Gene ID	-Logpadj
1	Canonical glycolysis	TPI1/PKM/PGK1/ENO1	2.70866
2	Glucose catabolic process to pyruvate	TPI1/PKM/PGK1/ENO1	2.70866
3	Positive regulation of proteolysis	IST1/CTSC/NDUFA13/PDCD5/ENO1/PSMC5/VCP/ELOB/ARIH2/PSME1/MYH9/HSPD1	2.70866
4	ATP biosynthetic process	H19/NDUFB2/NDUFA13/NDUFS6/ENO1/VCP/ATP5ME	2.70866
5	RNA splicing	SON/SNRPF/FXR1/SFPQ/UBL5/PRPF40A/SNRPB2/PABPC1/RBM8A/SF3B5/RBM25/NCL/SNRPG/PSIP1	2.70866
6	Glycolytic process through glucose-6-phosphate	TPI1/PKM/PGK1/ENO1	2.67741
7	Ribonucleoside triphosphate biosynthetic process	H19/NDUFB2/NDUFA13/NDUFS6/ENO1/VCP/ATP5ME	2.49724
8	Glucose catabolic process	TPI1/PKM/PGK1/ENO1	2.33487
9	ATP metabolic process	H19/NDUFB2/NDUFA13/NDUFS6/ENO1/VCP/ATP5ME	2.20036

## Sheet: Table S6
Table S6. R59022-treated myeloid upregulated genes enrichment pathways
No.	Description	Gene ID	-Logpadj
1	Regulation of viral life cycle	IFITM3/IFITM2/IFITM1/ISG15/MX1/OAS3/RSAD2/ADAR/LY6E	6.30156
2	Response to virus	IFITM3/IFI6/IFITM2/IFITM1/ISG15/MX1/OAS3/TNFAIP3/RSAD2/SMAD3/ADAR/TLR2/WDFY4	6.11712
3	Defense response to virus	IFITM3/IFI6/IFITM2/IFITM1/ISG15/MX1/OAS3/TNFAIP3/RSAD2/ADAR/TLR2	5.4938
4	Response to type I interferon	IFITM3/IFITM2/IFITM1/ISG15/MX1/OAS3/ADAR	5.45442
5	Response to interferon-alpha	IFITM3/IFITM2/IFITM1/ADAR	4.3167
6	Type I interferon-mediated signaling pathway	IFITM3/IFITM2/IFITM1/ISG15/OAS3/ADAR	4.3167
7	Cellular response to type I interferon	IFITM3/IFITM2/IFITM1/ISG15/OAS3/ADAR	4.3167
8	Interferon-mediated signaling pathway	IFITM3/IFITM2/IFITM1/ISG15/OAS3/ADAR	3.7741
9	Myeloid cell differentiation	KMT2E/ISG15/FOXP1/FOS/NFKBIA/RPS14/NEDD9/ADAR/TLR2/NCOA6	3.73545

## Sheet: Table S7
Table S7. ICIs responsive and non-responsive patients’ information of ESCC, CC and GC
Tumor type	Case No.	Gender	Age	Stage	Immunotherapy	Respo/Non-respo	Sample type
							Plasma		Plasma paired tissue
							Yes/No	Item/Assay	Yes/No	Item/Assay
ESCC	1	Male	57	T3NxM0	Pac+Car+Tor	Respo	Yes	1	No (Cohort2)	None
ESCC	2	Male	61	T1bN3	Pac+Cis+Sin	Non-respo	Yes	1	No (Cohort2)	None
ESCC	3	Male	62	T1bN3	Pac+Cis+Cam	Non-respo	Yes	1	No (Cohort2)	None
ESCC	4	Male	49	T1N1	Axi+Sin	Non-respo	Yes	1	No (Cohort2)	None
ESCC	5	Male	56	T1N1	Pac+Cis+Tor	Respo	Yes	1	No (Cohort2)	None
ESCC	6	Male	67	T2N0M0	Pac+Cis+Tor	Non-respo	Yes	1	Yes (Cohort1)	1, 2, 3, 4
ESCC	7	Male	66	T1N0	Pac+Ned+Sin	Respo	Yes	1	No (Cohort2)	None
ESCC	8	Male	51	T1aN0	Pac+Cis+Sin	Respo	Yes	1	No (Cohort2)	None
ESCC	9	Male	62	T1N0	Pac+Ned+Sin	Respo	Yes	1	No (Cohort2)	None
ESCC	10	Male	42	T3N1	Pac+Car+Sin	Respo	Yes	1	No (Cohort2)	None
ESCC	11	Male	65	T3NxM0	Pac+Ned+Sin	Respo	Yes	1	No (Cohort2)	None
ESCC	12	Male	66	T1N0	Pac+Ned+Sin	Non-respo	Yes	1	No (Cohort2)	None
ESCC	13	Male	59	TisN0	Pac+Cis+Tis	Respo	Yes	1	No (Cohort2)	None
ESCC	14	Male	60	T2-3NxM0	Pac+Ned+Sin	Respo	Yes	1	No (Cohort2)	None
ESCC	15	Male	65	T3Nx	Pac+Ned+Tis	Non-respo	Yes	1	Yes (Cohort1)	1, 2, 3, 4
ESCC	16	Male	64	T2N0M0	Pac+Cis+Pem	Respo	Yes	1	Yes (Cohort1)	1, 2, 3, 4
ESCC	17	Female	68	T1bN1M0	Pac+Ned+Tis	Non-respo	Yes	1	Yes (Cohort1)	1, 2, 3, 4
ESCC	18	Male	55	T2-3N0M0	Pac+Ned+Tis	Respo	Yes	1	No (Cohort2)	None
ESCC	19	Male	57	T3NxM0	Pac+Ned+Sin	Respo	Yes	1	Yes (Cohort1)	1, 2, 3, 4
ESCC	20	Male	58	T2N0	Pac+Cis+Sin	Respo	Yes	1	No (Cohort2)	None
ESCC	21	Male	56	T3N2	Pac+Ned+Tis	Non-respo	Yes	1	Yes (Cohort1)	1, 2, 3, 4
ESCC	22	Male	61	T1bN0M0	Pac+Ned+Sin	Non-respo	Yes	1	No (Cohort2)	None
ESCC	23	Male	51	T2N1	Axi+Sin	Non-respo	Yes	1	No (Cohort2)	None
ESCC	24	Male	67	T1N0	Pac+Ned+Tis	Respo	Yes	1	No (Cohort2)	None
ESCC	25	Male	49	T3N3	Pac+Ned+Tis	Non-respo	Yes	1	No (Cohort2)	None
ESCC	26	Male	77	T2N0M0	Pac+Cis+Sin	Respo	Yes	1	Yes (Cohort1)	1, 2, 3, 4
ESCC	27	Male	59	T1aN1M0	Pac+Cis+Tor	Respo	Yes	1	No (Cohort2)	None
ESCC	28	Male	47	T3N0	Pac+Cis+Tor	Non-respo	Yes	1	No (Cohort2)	None
ESCC	29	Female	72	T1bN2M0	Pac+Ned+Tis	Non-respo	Yes	1	No (Cohort2)	None
ESCC	30	Male	72	T3N2M0	Sin	Non-respo	Yes	1	No (Cohort2)	None
ESCC	31	Female	62	T1N0	Pac+Ned+Sin	Non-respo	Yes	1	No (Cohort2)	None
ESCC	32	Male	52	T2N3	Cam	Respo	Yes	1	Yes (Cohort1)	1, 2, 3, 4
ESCC	33	Male	68	T1N0M0	Pac+Ned+Tis	Non-respo	Yes	1	No (Cohort2)	None
ESCC	34	Male	61	Tis	Pac+Cis+Cam	Respo	Yes	1	No (Cohort2)	None
ESCC	35	Male	58	T3N0M0	Pac+Car+Tis	Respo	Yes	1	No (Cohort2)	None
ESCC	36	Male	64	T1aN0	Pac+Ned+Sin	Non-respo	Yes	1	No (Cohort2)	None
ESCC	37	Male	66	TisN0	Pac+Car+Tis	Respo	Yes	1	No (Cohort2)	None
ESCC	38	Male	54	T3N0M1	Pac+Car+Tis	Non-respo	Yes	1	No (Cohort2)	None
ESCC	39	Male	65	T2N1M0	Sin	Respo	Yes	1	No (Cohort2)	None
ESCC	40	Male	67	T1N0	Pac+Cis+Sin	Respo	Yes	1	No (Cohort2)	None
ESCC	41	Male	57	T1N0	Pac+Car+Tis	Respo	Yes	1	No (Cohort2)	None
ESCC	42	Female	67	T3N2	Pac+Cis+Sin	Non-respo	Yes	1	Yes (Cohort1)	1, 2, 3, 4
ESCC	43	Male	64	T1N0	Pac+Car+Tis	Respo	Yes	1	No (Cohort2)	None
ESCC	44	Female	60	T2N0	Pac+Car+Tis	Non-respo	Yes	1	Yes (Cohort1)	1, 2, 3, 4
ESCC	45	Male	67	T3NxM0	Pac+Car+Tis	Respo	Yes	1	No (Cohort2)	None
ESCC	46	Male	59	Tis	Pac+Car+Tis	Respo	Yes	1	No (Cohort2)	None
ESCC	47	Female	61	T2N0M0	Len+Pem	Non-respo	Yes	1	No (Cohort2)	None
ESCC	48	Male	64	TisN0	Pac+Car+Tis	Respo	Yes	1	No (Cohort2)	None
ESCC	49	Female	65	T1N0	Pac+Ned+Tis	Non-respo	Yes	1	No (Cohort2)	None
ESCC	50	Male	68	T3NxM0	Pac+Ned+Tis	Non-respo	Yes	1	No (Cohort2)	None
ESCC	51	Male	64	T2N0M0	Pac+Car+Sin	Respo	Yes	1	No (Cohort2)	None
ESCC	52	Male	51	T4N2M0	Pac+Ned+Tis	Non-respo	Yes	1	No (Cohort2)	None
ESCC	53	Female	65	T3N0	Pac+Car+Cam	Respo	Yes	1	No (Cohort2)	None
ESCC	54	Male	65	T1N0	Pac+Car+Sin	Respo	Yes	1	No (Cohort2)	None
ESCC	55	Female	53	T1N1	Pac+Car+Tis	Non-respo	Yes	1	No (Cohort2)	None
ESCC	56	Male	65	T2N0	Pac+Cis+Sin	Non-respo	Yes	1	Yes (Cohort1)	1, 2, 3, 4
ESCC	57	Male	60	T3N1	Pac+Car+Tis	Non-respo	Yes	1	Yes (Cohort1)	1, 2, 3, 4
ESCC	58	Male	50	T3N0	Pac+Car+Tis	Respo	Yes	1	Yes (Cohort1)	1, 2, 3, 4
ESCC	59	Male	69	T3N1	Pac+Cis+Tor	Respo	Yes	1	No (Cohort2)	None
ESCC	60	Female	66	T3N0	Pac+Car+Tis	Non-respo	Yes	1	No (Cohort2)	None
ESCC	61	Male	60	T3N1	Pac+Cis+Cam	Non-respo	Yes	1	No (Cohort2)	None
ESCC	62	Female	65	T1N0	Pac+Car+Tis	Non-respo	Yes	1	No (Cohort2)	None
ESCC	63	Male	68	T3N0	Pac+Car+Sin	Non-respo	Yes	1	No (Cohort2)	None
ESCC	64	Male	53	T3N0	Pac+Car+Tis	Respo	Yes	1	No (Cohort2)	None
ESCC	65	Male	61	T3N1M0	Pac+Car+Pem	Non-respo	Yes	1	No (Cohort2)	None
ESCC	66	Male	57	T1bN2	Pac+Cis+Cam	Non-respo	Yes	1	No (Cohort2)	None
ESCC	67	Male	68	T1N0	Pac+Car+Tis	Non-respo	Yes	1	No (Cohort2)	None
ESCC	68	Male	67	T1N0	Pac+Car+Tis	Non-respo	Yes	1	No (Cohort2)	None
ESCC	69	Male	60	T3N0M0	Pac+Cis+Sin	Respo	Yes	1	No (Cohort2)	None
ESCC	70	Male	63	T1aN0	Pac+Ned+Cam	Non-respo	Yes	1	No (Cohort2)	None
ESCC	71	Male	57	T3N3	Pac+Cis+Tis	Non-respo	Yes	1	Yes (Cohort1)	1, 2, 3, 4
ESCC	72	Male	60	T3N0	Pac+Car+Tor	Non-respo	Yes	1	Yes (Cohort1)	1, 2, 3, 4
ESCC	73	Male	54	T3N1M0	Pac+Car+Tor	Non-respo	Yes	1	No (Cohort2)	None
ESCC	74	Male	59	T3N1M0	Pac+Car+Tis	Respo	Yes	1	No (Cohort2)	None
ESCC	75	Male	69	T3N1	Pac+Cis+Sin	Respo	Yes	1	Yes (Cohort1)	1, 2, 3, 4
ESCC	76	Male	65	T3N1M0	Pac+Car+Tis	Non-respo	Yes	1	No (Cohort2)	None
ESCC	77	Female	55	T3N0M0	Pac+Car+Pem	Non-respo	Yes	1	Yes (Cohort1)	1, 2, 3, 4
ESCC	78	Male	66	T2N0	Pac+Car+Tis	Respo	Yes	1	No (Cohort2)	None
ESCC	79	Male	70	T2N1M0	Pac+Car+Tis	Non-respo	Yes	1	No (Cohort2)	None
ESCC	80	Male	70	T1N0	Pac+Car+Tor	Respo	Yes	1	No (Cohort2)	None
ESCC	81	Female	63	T3N1M0	Pac+Car+Tis	Non-respo	Yes	1	No (Cohort2)	None
ESCC	82	Male	70	T2N0M0	Pac+Car+Tor	Respo	Yes	1	No (Cohort2)	None
ESCC	83	Male	58	T1bN0	Pac+Cis+Cam	Non-respo	Yes	1	No (Cohort2)	None
ESCC	84	Male	52	T1N0	Pac+Car+Tis	Respo	Yes	1	No (Cohort2)	None
ESCC	85	Male	76	T3N2M0	Pac+Car+Tis	Respo	Yes	1	No (Cohort2)	None
ESCC	86	Male	56	T2N0	Pac+Car+Tis	Respo	Yes	1	No (Cohort2)	None
ESCC	87	Female	64	T1N1	Pac+Car+Pem	Non-respo	Yes	1	No (Cohort2)	None
ESCC	88	Male	60	T3N2M0	Pac+Cis+Ate	Non-respo	Yes	1	No (Cohort2)	None
ESCC	89	Male	68	T3N2M0	Pac+Car+Tis	Respo	Yes	1	Yes (Cohort1)	1, 2, 3, 4
ESCC	90	Male	78	TisN0	Pac+Cis+Sin	Non-respo	Yes	1	No (Cohort2)	None
ESCC	91	Male	73	TisN0	Pac+Oxa+Ser	Non-respo	Yes	1	No (Cohort2)	None
ESCC	92	Male	52	T3N1M0	Pac+Car+Tis	Respo	Yes	1	No (Cohort2)	None
ESCC	93	Male	58	T1aN0	Pac+Car+Tor	Non-respo	Yes	1	No (Cohort2)	None
ESCC	94	Male	69	T1N2M0	Pac+Car+Tis	Respo	Yes	1	No (Cohort2)	None
ESCC	95	Male	60	T2N0M0	Pac+Car+Ser	Respo	Yes	1	No (Cohort2)	None
ESCC	96	Female	70	T2N1M0	Pac+Car+Tis	Respo	Yes	1	No (Cohort2)	None
ESCC	97	Male	58	T3N2M0	Pac+Car+Tis	Non-respo	Yes	1	No (Cohort2)	None
ESCC	98	Male	69	T3N0M0	Pac+Car+Tis	Non-respo	Yes	1	No (Cohort2)	None
ESCC	99	Male	62	T1bN0M0	Pac+Ned+Cam	Respo	Yes	1	Yes (Cohort1)	1, 2, 3, 4
ESCC	100	Male	68	T3N2M0	Pac+Car+Tis	Respo	Yes	1	No (Cohort2)	None
ESCC	101	Male	63	T2N0	Pac+Car+Ser	Non-respo	Yes	1	No (Cohort2)	None
ESCC	102	Female	66	T3N2	Pac+Car+Tis	Non-respo	Yes	1	No (Cohort2)	None
ESCC	103	Male	69	T3N0	Pac+Car+Cam	Respo	Yes	1	No (Cohort2)	None
ESCC	104	Male	57	T3N2	Pac+Car+Cam	Respo	Yes	1	No (Cohort2)	None
ESCC	105	Male	60	T1bN2	Pac+Cis+Cam	Non-respo	Yes	1	No (Cohort2)	None
ESCC	106	Male	62	T1N0	Pac+Cis+Cam	Non-respo	Yes	1	No (Cohort2)	None
ESCC	107	Male	62	T2N1	Pac+Car+Tor	Respo	Yes	1	No (Cohort2)	None
ESCC	108	Male	62	T1N0	Pac+Cis+Tor	Respo	Yes	1	No (Cohort2)	None
ESCC	109	Female	67	T2N0M0	Pac+Car+Sin	Non-respo	Yes	1	No (Cohort2)	None
ESCC	110	Male	63	T3N0	Pac+Car+Ser	Non-respo	Yes	1	Yes (Cohort1)	1, 2, 3, 4
ESCC	111	Male	66	T3N0M0	Pac+Car+Sin	Non-respo	Yes	1	No (Cohort2)	None
ESCC	112	Female	66	T3N0M0	Pac+Car+Cam	Non-respo	Yes	1	No (Cohort2)	None
ESCC	113	Male	57	T1N0	Pac+Car+Cam	Respo	Yes	1	No (Cohort2)	None
ESCC	114	Male	53	T3N0	Pac+Car+Ser	Respo	Yes	1	No (Cohort2)	None
ESCC	115	Male	60	T1aN0	Pac+Car+Sin	Respo	Yes	1	No (Cohort2)	None
ESCC	116	Male	56	T3N1M0	Pac+Car+Tis	Non-respo	Yes	1	Yes (Cohort1)	1, 2, 3, 4
ESCC	117	Male	61	T3N1M0	Pac+Ned+Tor	Non-respo	Yes	1	No (Cohort2)	None
ESCC	118	Male	50	T3N0	Eto+Sin	Non-respo	Yes	1	No (Cohort2)	None
ESCC	119	Male	75	T3N1M0	Pac+Cis+Tis	Respo	Yes	1	No (Cohort2)	None
CC	120	Female	48	T4N0M0	Oxa+Cap+Cam	Non-respo	Yes	1	Yes (Cohort1)	1, 2, 3, 4
CC	121	Male	60	T4N2M0	Oxa+Cap+Cam	Non-respo	Yes	1	No (Cohort2)	None
CC	122	Male	60	T4N2	Pem	Non-respo	Yes	1	No (Cohort2)	None
CC	123	Male	58	T3N2	Oxa+Cap+Sin	Non-respo	Yes	1	No (Cohort2)	None
CC	124	Male	61	T3N0M1	Oxa+Cap+Pem+Bev	Non-respo	Yes	1	Yes (Cohort1)	1, 2, 3, 4
CC	125	Female	44	T3N2	Tir+Ate	Non-respo	Yes	1	No (Cohort2)	None
CC	126	Male	48	T1N0	Sin	Respo	Yes	1	No (Cohort2)	None
CC	127	Male	31	T4N2M1	Pem	Non-respo	Yes	1	No (Cohort2)	None
CC	128	Female	70	T3N1	Oxa+Cap+Bev+Sin	Non-respo	Yes	1	Yes (Cohort1)	1, 2, 3, 4
CC	129	Female	65	T4NxM0	Cap+Ate	Non-respo	Yes	1	No (Cohort2)	None
CC	130	Female	68	T4N2M1	Oxa+Cap+Rit+Sin	Non-respo	Yes	1	Yes (Cohort1)	1, 2, 3, 4
CC	131	Male	68	T3NxM0	Radiotherapy+Tis	Non-respo	Yes	1	No (Cohort2)	None
CC	132	Male	67	T4N2	Radiotherapy+Tis	Respo	Yes	1	No (Cohort2)	None
CC	133	Female	33	T1N1	Sin	Respo	Yes	1	No (Cohort2)	None
CC	134	Female	44	T1N0	Sin	Non-respo	Yes	1	No (Cohort2)	None
CC	135	Male	37	T1N0	Pem	Respo	Yes	1	No (Cohort2)	None
CC	136	Male	66	T3N1	Radiotherapy+Sin	Respo	Yes	1	Yes (Cohort1)	1, 2, 3, 4
CC	137	Male	59	T1N0	Pac+Car+Sin	Respo	Yes	1	No (Cohort2)	None
CC	138	Male	36	T4N2	Oxa+Cap+Sin	Respo	Yes	1	No (Cohort2)	None
CC	139	Female	41	T1N0	Sin	Respo	Yes	1	No (Cohort2)	None
CC	140	Male	70	T4	Sin	Non-respo	Yes	1	No (Cohort2)	None
CC	141	Male	62	T3N2	Oxa+Cap+Bev+Sin	Non-respo	Yes	1	Yes (Cohort1)	1, 2, 3, 4
CC	142	Male	25	T1N0	Tis	Non-respo	Yes	1	No (Cohort2)	None
CC	143	Female	33	T4NxM1	Reg+Cam	Non-respo	Yes	1	No (Cohort2)	None
CC	144	Male	52	T3Nx	Tis	Respo	Yes	1	No (Cohort2)	None
CC	145	Male	62	T1N0	Oxa+Cap+Tis	Non-respo	Yes	1	No (Cohort2)	None
CC	146	Male	59	T3N2	Radiotherapy+Ate	Non-respo	Yes	1	No (Cohort2)	None
CC	147	Male	45	T4N2M0	Tis	Non-respo	Yes	1	No (Cohort2)	None
CC	148	Female	60	T4N1M1	Oxa+Cal+Flu+Cet+Tis	Respo	Yes	1	Yes (Cohort1)	1, 2, 3, 4
CC	149	Male	36	T4N2M0	Oxa+Cap+Sin	Non-respo	Yes	1	No (Cohort2)	None
CC	150	Male	73	T4NxM0	Oxa+Cap+Sin	Non-respo	Yes	1	No (Cohort2)	None
CC	151	Male	45	T3N1	Radiotherapy+Cap+Tis	Non-respo	Yes	1	No (Cohort2)	None
CC	152	Male	60	T2N1Mx	Cap+Cet+Tis	Non-respo	Yes	1	Yes (Cohort1)	1, 2, 3, 4
CC	153	Male	60	T3N2M1	Iri+Tra+Per+Sin	Respo	Yes	1	No (Cohort2)	None
CC	154	Male	55	T3N2	Radiotherapy+Tis	Non-respo	Yes	1	No (Cohort2)	None
CC	155	Male	54	T4N2Mx	Tis	Non-respo	Yes	1	No (Cohort2)	None
CC	156	Female	68	T2N0	Radiotherapy+Tis	Non-respo	Yes	1	No (Cohort2)	None
CC	157	Male	53	T4N1Mx	Tis	Non-respo	Yes	1	No (Cohort2)	None
CC	158	Female	77	T4NxM0	Pem	Non-respo	Yes	1	No (Cohort2)	None
CC	159	Male	68	T3NxM1	Oxa+Cap+Bev+Sin	Non-respo	Yes	1	No (Cohort2)	None
CC	160	Female	70	T3NxM1	XELIRI+Bev+Sin	Respo	Yes	1	No (Cohort2)	None
CC	161	Male	54	T4Nx	Oxa+Cap+Env	Non-respo	Yes	1	Yes (Cohort1)	1, 2, 3, 4
CC	162	Male	40	T4Nx	Cel+Tor	Respo	Yes	1	No (Cohort2)	None
CC	163	Female	51	T3N0	Pem	Respo	Yes	1	No (Cohort2)	None
CC	164	Female	52	T3N2M0	Oxa+Cap+Bev+Sin	Non-respo	Yes	1	No (Cohort2)	None
CC	165	Female	55	T4N1	Oxa+Cap+Bev+Sin	Non-respo	Yes	1	No (Cohort2)	None
CC	166	Male	67	T4N2	Tis	Non-respo	Yes	1	Yes (Cohort1)	1, 2, 3, 4
CC	167	Male	51	T4N2	Tis	Respo	Yes	1	No (Cohort2)	None
CC	168	Male	56	T3N1M1	Cap+Bev+Sin	Non-respo	Yes	1	No (Cohort2)	None
CC	169	Male	37	T1N0	Oxa+Cap+Tis	Respo	Yes	1	No (Cohort2)	None
CC	170	Male	28	T1N0	Oxa+Cap+Sin	Respo	Yes	1	No (Cohort2)	None
CC	171	Male	58	T3N1M1	Oxa+Cap+Tor	Non-respo	Yes	1	No (Cohort2)	None
CC	172	Female	49	T1N0M0	Oxa+Cap+Tis	Respo	Yes	1	No (Cohort2)	None
CC	173	Male	49	T3N2M1	Oxa+Cap+Bev+Sin	Non-respo	Yes	1	No (Cohort2)	None
CC	174	Male	53	T1N0	Oxa+Cap+Bev+Sin	Respo	Yes	1	No (Cohort2)	None
CC	175	Female	56	T4N0M1	Oxa+Cap+Bev+Sin	Non-respo	Yes	1	No (Cohort2)	None
CC	176	Male	58	T1N0	Oxa+Cap+Tis+Sin	Non-respo	Yes	1	No (Cohort2)	None
CC	177	Female	65	T1N0	Oxa+Cap+Tis	Non-respo	Yes	1	No (Cohort2)	None
CC	178	Male	35	T4N2M1b	Oxa+Cap+Bev+Sin	Non-respo	Yes	1	Yes (Cohort1)	1, 2, 3, 4
CC	179	Male	63	T3N0M1	Oxa+Cal+Flu+Cam+Bev	Respo	Yes	1	No (Cohort2)	None
CC	180	Male	54	T1N0M1	Iri+Cap+Cam	Respo	Yes	1	No (Cohort2)	None
CC	181	Male	74	T4N0M0	Cad	Non-respo	Yes	1	Yes (Cohort1)	1, 2, 3, 4
CC	182	Male	36	T4N2M1b	Pem	Respo	Yes	1	No (Cohort2)	None
CC	183	Male	70	T3N2M1	Oxa+Cap+Den+Sin	Non-respo	Yes	1	No (Cohort2)	None
CC	184	Male	52	T3N1M1	Iri+Ral+Bev+Sin	Respo	Yes	1	No (Cohort2)	None
CC	185	Male	54	T3N0	Pac+Car+Tis	Respo	Yes	1	No (Cohort2)	None
CC	186	Male	65	T3N2	Oxa+Cap+Bev+Sin	Respo	Yes	1	No (Cohort2)	None
CC	187	Male	74	T3N2	Oxa+Cap+Tis	Respo	Yes	1	No (Cohort2)	None
CC	188	Male	65	T3N2	Oxa+Cap+Bev+Sin	Respo	Yes	1	No (Cohort2)	None
CC	189	Female	54	T3N0	Pac+Car+Tis	Respo	Yes	1	No (Cohort2)	None
CC	190	Female	77	T3N0	Pem	Respo	Yes	1	No (Cohort2)	None
CC	191	Male	62	T3N2	Oxa+Cap+Bev+Sin	Respo	Yes	1	No (Cohort2)	None
CC	192	Female	45	T4N2	Tis	Respo	Yes	1	No (Cohort2)	None
CC	193	Female	43	T4N2M1	Oxa+Cap+Bev+Sin	Respo	Yes	1	No (Cohort2)	None
CC	194	Male	52	T4N2	Pem	Respo	Yes	1	No (Cohort2)	None
CC	195	Female	36	T3N2	Oxa+Cap+Bev+Sin	Respo	Yes	1	No (Cohort2)	None
CC	196	Female	56	T3N2	Pem	Respo	Yes	1	No (Cohort2)	None
CC	197	Male	61	T1N0	Oxa+Cap+Tor	Respo	Yes	1	No (Cohort2)	None
CC	198	Male	57	T3N0	Oxa+Cap+Bev+Sin	Respo	Yes	1	No (Cohort2)	None
CC	199	Male	52	T3	Tra+Per+Iri+Sin	Respo	Yes	1	No (Cohort2)	None
CC	200	Male	54	T4N3M1	Oxa+Cap+Niv	Respo	Yes	1	No (Cohort2)	None
CC	201	Male	68	T4N1M0	Oxa+Cap+Bev+Sin	Non-respo	Yes	1	No (Cohort2)	None
CC	202	Male	77	T3N0	Oxa+Cap+Bev+Sin	Non-respo	Yes	1	No (Cohort2)	None
CC	203	Male	63	T3N0	Oxa+Cap+Tis	Non-respo	Yes	1	No (Cohort2)	None
CC	204	Female	73	T3N2	Oxa+Cap+Tor	Non-respo	Yes	1	No (Cohort2)	None
CC	205	Female	45	T3	Oxa+Cap+Tor	Non-respo	Yes	1	No (Cohort2)	None
CC	206	Male	54	T3N1M0	Oxa+Cap+Tor	Non-respo	Yes	1	No (Cohort2)	None
CC	207	Male	60	T4N1M0	Oxa+Cap+Bev+Sin	Non-respo	Yes	1	No (Cohort2)	None
CC	208	Male	55	T3	Oxa+Cap+Bev+Sin	Non-respo	Yes	1	No (Cohort2)	None
CC	209	Male	71	T3N1	Oxa+Cap+Bev+Ser	Non-respo	Yes	1	No (Cohort2)	None
CC	210	Male	74	T3N0	Iri+Bev+Sin	Non-respo	Yes	1	No (Cohort2)	None
GC	211	Female	78	T1N0	Pac+Pem	Respo	Yes	1	No (Cohort2)	None
GC	212	Male	39	T3N1M0	Oxa+Teg+Tor	Respo	Yes	1	No (Cohort2)	None
GC	213	Male	63	T2N0M0	Oxa+Cap+Sin+Tra	Non-respo	Yes	1	No (Cohort2)	None
GC	214	Male	52	T4N2M1	Oxa+Pem+Teg	Non-respo	Yes	1	Yes (Cohort1)	1, 2, 3, 4
GC	215	Male	67	T3N1	Apa+Sin	Non-respo	Yes	1	Yes (Cohort1)	1, 2, 3, 4
GC	216	Male	75	T2N1	Oxa+Tor+Teg	Non-respo	Yes	1	No (Cohort2)	None
GC	217	Female	65	T1bN1	Sin	Respo	Yes	1	No (Cohort2)	None
GC	218	Female	71	T1N1	Pem	Non-respo	Yes	1	Yes (Cohort1)	1, 2, 3, 4
GC	219	Male	69	T3N1M0	Oxa+Teg+Pem	Respo	Yes	1	No (Cohort2)	None
GC	220	Male	53	T3N2	Oxa+Tor+Teg	Non-respo	Yes	1	No (Cohort2)	None
GC	221	Female	45	T3N0	Oxa+Teg+Sin	Non-respo	Yes	1	No (Cohort2)	None
GC	222	Male	49	T3N1	Cap+Pac+Tra+Tis	Non-respo	Yes	1	Yes (Cohort1)	1, 2, 3, 4
GC	223	Female	28	T4N3M1	Niv+Ipi+Oxa+Cap	Respo	Yes	1	No (Cohort2)	None
GC	224	Male	49	T1bN1	Oxa+Cap+Sin	Non-respo	Yes	1	No (Cohort2)	None
GC	225	Male	65	T4N2	Oxa+Teg+Sin	Non-respo	Yes	1	No (Cohort2)	None
GC	226	Male	43	T3N3	Oxa+Cap+Pem	Non-respo	Yes	1	No (Cohort2)	None
GC	227	Female	60	T3N0	Oxa+Teg+Pem	Respo	Yes	1	No (Cohort2)	None
GC	228	Male	66	T4NxM1	Oxa+Cap+Cam	Respo	Yes	1	No (Cohort2)	None
GC	229	Male	45	T3N0	Sin+IBI310	Respo	Yes	1	No (Cohort2)	None
GC	230	Male	67	T1aN0M0	Oxa+Sin+Teg	Non-respo	Yes	1	No (Cohort2)	None
GC	231	Male	55	T4N2	Sin+IBI310+Teg	Non-respo	Yes	1	No (Cohort2)	None
GC	232	Male	58	T1bN0	Car+Cam	Non-respo	Yes	1	Yes (Cohort1)	1, 2, 3, 4
GC	233	Male	44	T4N1	Oxa+Teg+Sin	Non-respo	Yes	1	No (Cohort2)	None
GC	234	Female	26	T4N2M1	Oxa+Sin+Teg	Non-respo	Yes	1	No (Cohort2)	None
GC	235	Male	57	T3N3M0	Cyc+Rit+Sin	Respo	Yes	1	Yes (Cohort1)	1, 2, 3, 4
GC	236	Male	71	T1N0	Pac+Cap+Cam	Non-respo	Yes	1	No (Cohort2)	None
GC	237	Male	65	T1N0	Oxa+Cap+Pem	Non-respo	Yes	1	Yes (Cohort1)	1, 2, 3, 4
GC	238	Male	55	T4N2M1	Sin+IBI310	Respo	Yes	1	No (Cohort2)	None
GC	239	Female	55	T3N3	Oxa+Cap+Pem	Non-respo	Yes	1	No (Cohort2)	None
GC	240	Male	49	T4N2	Oxa+Cap+Pem	Non-respo	Yes	1	No (Cohort2)	None
GC	241	Male	73	T3N0	Oxa+Teg+Pem	Non-respo	Yes	1	No (Cohort2)	None
GC	242	Male	49	T4N3M0	Oxa+Teg+Cam	Non-respo	Yes	1	No (Cohort2)	None
GC	243	Male	58	T4N3M1	Oxa+Teg+Tor	Non-respo	Yes	1	Yes (Cohort1)	1, 2, 3, 4
GC	244	Male	72	T3N0	Oxa+Teg+Tis	Respo	Yes	1	Yes (Cohort1)	1, 2, 3, 4
GC	245	Male	62	T2N0	Oxa+Teg+Sin	Non-respo	Yes	1	No (Cohort2)	None
GC	246	Male	60	T4N2	Oxa+Tis+Teg	Non-respo	Yes	1	No (Cohort2)	None
GC	247	Male	52	T1N0	Oxa+Teg+Tis	Non-respo	Yes	1	No (Cohort2)	None
GC	248	Male	71	T4N2	Oxa+Teg+Dis+Sin	Non-respo	Yes	1	No (Cohort2)	None
GC	249	Male	62	T1N0	Oxa+Sin+Teg	Non-respo	Yes	1	No (Cohort2)	None
GC	250	Male	61	T4N3M0	Oxa+Sin+Teg	Non-respo	Yes	1	No (Cohort2)	None
GC	251	Male	61	T4N2M0	Oxa+Tor+Teg	Non-respo	Yes	1	No (Cohort2)	None
GC	252	Male	59	T4N3	Oxa+Cap+Sin	Respo	Yes	1	No (Cohort2)	None
GC	253	Male	65	T3N1M0	Oxa+Cap+Ate+Tra	Non-respo	Yes	1	No (Cohort2)	None
GC	254	Male	43	T3N3M1	Oxa+Cap+Tis	Non-respo	Yes	1	No (Cohort2)	None
GC	255	Male	71	T4N3M0	Tis+Oxa+Teg	Non-respo	Yes	1	No (Cohort2)	None
GC	256	Male	71	T4N0	Oxa+Cap+Niv	Non-respo	Yes	1	No (Cohort2)	None
GC	257	Female	79	T1aN0	Oxa+Cap+Sin	Non-respo	Yes	1	No (Cohort2)	None
GC	258	Male	51	T3N2	Oxa+Cap+Sin	Non-respo	Yes	1	No (Cohort2)	None
GC	259	Male	38	T4N3M1	Oxa+Cap+Niv	Non-respo	Yes	1	No (Cohort2)	None
GC	260	Male	74	T3N1	Tis+Oxa+Teg	Respo	Yes	1	No (Cohort2)	None
GC	261	Female	53	T4N0M1	Oxa+Cap+Niv	Non-respo	Yes	1	No (Cohort2)	None
GC	262	Male	57	T3N1M0	Pac+Car+Tis	Respo	Yes	1	No (Cohort2)	None
GC	263	Male	52	T2N0	Oxa+Tor+Teg	Respo	Yes	1	No (Cohort2)	None
GC	264	Female	52	T4N0	Oxa+Cap+Sin	Non-respo	Yes	1	No (Cohort2)	None
GC	265	Female	73	T4N3	Oxa+Cap+Sin	Respo	Yes	1	No (Cohort2)	None
GC	266	Female	74	T3N2	Oxa+Cap+Niv	Non-respo	Yes	1	No (Cohort2)	None
GC	267	Male	60	T4Nx	Oxa+Teg+Sin	Non-respo	Yes	1	No (Cohort2)	None
GC	268	Male	63	T2N0	Oxa+Teg+Zim	Non-respo	Yes	1	No (Cohort2)	None
GC	269	Female	68	T4N2M0	Oxa+Cap+Cad	Non-respo	Yes	1	Yes (Cohort1)	1, 2, 3, 4
GC	270	Male	58	T4	Oxa+Cap+Sin	Non-respo	Yes	1	No (Cohort2)	None
GC	271	Male	56	T4N3	Oxa+Tra+Sin	Non-respo	Yes	1	No (Cohort2)	None
GC	272	Male	41	T4N3M1	Pac+Cap+Sin	Non-respo	Yes	1	Yes (Cohort1)	1, 2, 3, 4
GC	273	Female	71	T1aN0	Oxa+Tor+Teg	Non-respo	Yes	1	No (Cohort2)	None
GC	274	Male	60	T4N2M0	Oxa+Tor+Teg	Non-respo	Yes	1	No (Cohort2)	None
GC	275	Male	66	T4N2M0	Oxa+Cap+Tra+Sin	Respo	Yes	1	No (Cohort2)	None
GC	276	Male	62	T1bN0	Oxa+Cap+Sin	Non-respo	Yes	1	Yes (Cohort1)	1, 2, 3, 4
GC	277	Male	49	T4NxM0	Oxa+Cap+Tis	Non-respo	Yes	1	No (Cohort2)	None
GC	278	Male	62	T3N3	Oxa+Cap+Sin	Non-respo	Yes	1	Yes (Cohort1)	1, 2, 3, 4
GC	279	Male	72	T1N0	Oxa+Cap+Cad	Respo	Yes	1	No (Cohort2)	None
GC	280	Male	48	T3N2	Oxa+Sin+Teg	Respo	Yes	1	No (Cohort2)	None
GC	281	Male	65	T4N2	Oxa+Sin+Teg	Non-respo	Yes	1	Yes (Cohort1)	1, 2, 3, 4
GC	282	Male	68	T4N1	Oxa+Teg+Apa+Sin	Respo	Yes	1	No (Cohort2)	None
GC	283	Male	48	T2N0	Oxa+Cap+Pem	Respo	Yes	1	Yes (Cohort1)	1, 2, 3, 4
GC	284	Male	59	T2N0	Oxa+Teg+Sin	Non-respo	Yes	1	No (Cohort2)	None
GC	285	Female	72	T2N0	Oxa+Teg+Tis	Non-respo	Yes	1	No (Cohort2)	None
GC	286	Male	53	T4N1M0	Oxa+Sin+Teg	Non-respo	Yes	1	No (Cohort2)	None
GC	287	Female	71	T3N2	SHR-1701+Teg+Oxa	Respo	Yes	1	No (Cohort2)	None
GC	288	Male	50	T3N0	Oxa+Sin+Teg	Non-respo	Yes	1	Yes (Cohort1)	1, 2, 3, 4
GC	289	Male	65	T4N0	Oxa+Tis+Teg	Non-respo	Yes	1	No (Cohort2)	None
GC	290	Female	66	T4N3	Oxa+Teg+Tor	Respo	Yes	1	No (Cohort2)	None
GC	291	Female	64	T3N1	Oxa+Sin	Non-respo	Yes	1	No (Cohort2)	None
GC	292	Male	64	T4N1	Oxa+Teg+Sin	Non-respo	Yes	1	Yes (Cohort1)	1, 2, 3, 4
GC	293	Female	77	T4N2	Oxa+Teg+Pem	Non-respo	Yes	1	No (Cohort2)	None
GC	294	Male	63	T3N2	Oxa+Tis+Teg	Non-respo	Yes	1	No (Cohort2)	None
GC	295	Male	59	T3N2	Oxa+Teg+Sin	Non-respo	Yes	1	Yes (Cohort1)	1, 2, 3, 4
GC	296	Female	40	T4N1	Oxa+Teg+Sin	Non-respo	Yes	1	No (Cohort2)	None
GC	297	Male	64	T4N2	Oxa+Teg+Pem	Non-respo	Yes	1	Yes (Cohort1)	1, 2, 3, 4
GC	298	Male	52	T3N2	Oxa+Teg+Tis	Respo	Yes	1	Yes (Cohort1)	1, 2, 3, 4
GC	299	Female	60	T4N1Mx	Oxa+Teg+Sin	Non-respo	Yes	1	No (Cohort2)	None
GC	300	Male	74	T2N0	Oxa+Teg+Sin	Non-respo	Yes	1	No (Cohort2)	None
GC	301	Male	66	T4N2M0	Oxa+Teg+Sin	Non-respo	Yes	1	No (Cohort2)	None
GC	302	Male	59	T4N2M0	Oxa+Sin+Teg	Non-respo	Yes	1	Yes (Cohort1)	1, 2, 3, 4
GC	303	Male	76	T3N1	Sin+Pac+Teg	Non-respo	Yes	1	Yes (Cohort1)	1, 2, 3, 4
GC	304	Male	69	T4N3	Oxa+Sin +Teg	Non-respo	Yes	1	No (Cohort2)	None
GC	305	Male	36	T4N1	Oxa+Pac+Teg+Sin	Non-respo	Yes	1	Yes (Cohort1)	1, 2, 3, 4
GC	306	Male	77	T3N0	Oxa+Teg+Cam	Non-respo	Yes	1	Yes (Cohort1)	1, 2, 3, 4
GC	307	Female	68	T3N1	Oxa+Teg+Sin	Non-respo	Yes	1	Yes (Cohort1)	1, 2, 3, 4
GC	308	Male	71	T3N2	Oxa+Teg+Tis	Non-respo	Yes	1	No (Cohort2)	None
GC	309	Male	57	T2N0	Oxa+Teg+Tor	Non-respo	Yes	1	Yes (Cohort1)	1, 2, 3, 4
GC	310	Male	42	T3N2	Sin	Non-respo	Yes	1	Yes (Cohort1)	1, 2, 3, 4
GC	311	Male	62	T1N0	Oxa+Sin+Teg	Respo	Yes	1	No (Cohort2)	None
GC	312	Female	49	T1N0	Pem+Oxa+Teg	Non-respo	Yes	1	No (Cohort2)	None
GC	313	Male	61	T3NxM0	Oxa+Cap+Sin	Respo	Yes	1	No (Cohort2)	None
GC	314	Male	49	T4N3M1	Pac+Sin+Teg	Respo	Yes	1	No (Cohort2)	None
GC	315	Male	66	T4N3	Oxa+Teg+Tra+Tor	Non-respo	Yes	1	No (Cohort2)	None
GC	316	Male	53	T1N0	Oxa+Teg+Tra+Pem	Respo	Yes	1	No (Cohort2)	None
GC	317	Female	60	T4N3	Oxa+Teg+Tor	Non-respo	Yes	1	Yes (Cohort1)	1, 2, 3, 4
GC	318	Male	55	T3N3	Oxa+Sin+Teg	Non-respo	Yes	1	Yes (Cohort1)	1, 2, 3, 4
GC	319	Male	62	T1N0	Oxa+Sin+Cap	Respo	Yes	1	No (Cohort2)	None
GC	320	Female	66	T4N2M0	Oxa+Teg+Tis	Non-respo	Yes	1	No (Cohort2)	None
GC	321	Male	70	T3N2M1	Sin+Pac	Respo	Yes	1	No (Cohort2)	None
GC	322	Male	66	T4N2M1	Tra+Pem	Non-respo	Yes	1	No (Cohort2)	None
GC	323	Male	59	T2N2M0	Oxa+Sin+Teg	Non-respo	Yes	1	No (Cohort2)	None
GC	324	Male	65	T3NxM0	Oxa+Tis+Teg	Non-respo	Yes	1	Yes (Cohort1)	1, 2, 3, 4
GC	325	Male	72	T3N2M0	Oxa+Teg+Sin	Non-respo	Yes	1	Yes (Cohort1)	1, 2, 3, 4
GC	326	Female	35	T3N1M1	Niv+Pac	Non-respo	Yes	1	Yes (Cohort1)	1, 2, 3, 4
GC	327	Male	59	T1aN0	Oxa+Teg+Sin	Non-respo	Yes	1	No (Cohort2)	None
GC	328	Male	65	T3N2M0	Oxa+Teg+Tor	Non-respo	Yes	1	No (Cohort2)	None
GC	329	Male	61	T4N3	Sin+Cap	Respo	Yes	1	No (Cohort2)	None
GC	330	Male	67	T4N2M0	Oxa+Sin+Teg	Respo	Yes	1	No (Cohort2)	None
GC	331	Male	70	T4N1M0	Oxa+Teg+Tor	Non-respo	Yes	1	Yes (Cohort1)	1, 2, 3, 4
GC	332	Female	63	T1N0	Oxa+Teg+Tis	Non-respo	Yes	1	Yes (Cohort1)	1, 2, 3, 4
GC	333	Male	55	T1N0	Oxa+Teg+Pem	Respo	Yes	1	Yes (Cohort1)	1, 2, 3, 4
GC	334	Male	73	T4N2M0	Oxa+Teg+Pem	Non-respo	Yes	1	No (Cohort2)	None
GC	335	Male	54	T3N1M0	Oxa+Teg+Sin	Non-respo	Yes	1	No (Cohort2)	None
GC	336	Female	44	T4N2Mx	Oxa+Teg+Sin	Non-respo	Yes	1	Yes (Cohort1)	1, 2, 3, 4
GC	337	Male	54	T4N3M0	Oxa+Teg+Sin	Non-respo	Yes	1	No (Cohort2)	None
GC	338	Male	70	T1aN0	Oxa+Sin+Teg	Non-respo	Yes	1	No (Cohort2)	None
GC	339	Male	63	T4N3M0	Oxa+Teg+Tis	Non-respo	Yes	1	No (Cohort2)	None
GC	340	Female	59	T3N0M0	Oxa+Cap+Sin	Non-respo	Yes	1	No (Cohort2)	None
GC	341	Female	43	T2N0	Oxa+Teg+Sin	Non-respo	Yes	1	No (Cohort2)	None
GC	342	Male	65	T4N2M1	Oxa+Sin+Teg	Non-respo	Yes	1	Yes (Cohort1)	1, 2, 3, 4
GC	343	Female	58	T3N1M0	Pac+Car+Tis	Non-respo	Yes	1	No (Cohort2)	None
GC	344	Male	65	T4N1M0	Oxa+Teg+Tis	Non-respo	Yes	1	Yes (Cohort1)	1, 2, 3, 4
GC	345	Male	54	T3N1M0	Oxa+Teg+Sin	Non-respo	Yes	1	No (Cohort2)	None
GC	346	Male	52	T3N0M0	Oxa+Teg+Tor	Non-respo	Yes	1	Yes (Cohort1)	1, 2, 3, 4
GC	347	Male	55	T4N2M0	Oxa+Teg+Sin	Non-respo	Yes	1	No (Cohort2)	None
GC	348	Male	61	T4N2	Oxa+Teg+Sin	Non-respo	Yes	1	Yes (Cohort1)	1, 2, 3, 4
GC	349	Male	58	T4N2M0	Oxa+Teg+Tis	Non-respo	Yes	1	Yes (Cohort1)	1, 2, 3, 4
GC	350	Male	52	T4	Oxa+Teg+Sin	Non-respo	Yes	1	No (Cohort2)	None
GC	351	Male	63	T3N1M0	Oxa+Teg+Sin	Non-respo	Yes	1	No (Cohort2)	None
GC	352	Male	72	T4N2M0	Oxa+Teg+Sin	Non-respo	Yes	1	Yes (Cohort1)	1, 2, 3, 4
GC	353	Male	64	T4N2M0	Tis	Non-respo	Yes	1	No (Cohort2)	None
GC	354	Male	41	T2N0M0	Oxa+Teg+Sin	Non-respo	Yes	1	Yes (Cohort1)	1, 2, 3, 4
GC	355	Male	51	T3N1M1	Oxa+Teg+Sin+Apa	Non-respo	Yes	1	Yes (Cohort1)	1, 2, 3, 4
GC	356	Male	63	T4N3	Oxa+Teg+Pem	Respo	Yes	1	No (Cohort2)	None
GC	357	Male	71	T2N0	Oxa+Teg+Pem	Non-respo	Yes	1	No (Cohort2)	None
GC	358	Female	70	T2N0	Oxa+Teg+Pem	Non-respo	Yes	1	No (Cohort2)	None
GC	359	Male	67	T3NxM0	Oxa+Sin +Teg	Non-respo	Yes	1	No (Cohort2)	None
GC	360	Male	54	T1N0	Oxa+Teg+Sin	Non-respo	Yes	1	Yes (Cohort1)	1, 2, 3, 4
GC	361	Male	77	T4N3Mx	Oxa+Teg+Sin	Non-respo	Yes	1	Yes (Cohort1)	1, 2, 3, 4
GC	362	Male	68	T4N2M0	Oxa+Cap+Sin	Non-respo	Yes	1	No (Cohort2)	None
GC	363	Female	72	T3N2M0	Oxa+Teg+Sin	Respo	Yes	1	Yes (Cohort1)	1, 2, 3, 4
GC	364	Male	40	T1N0	Oxa+Cap+Tra+Sin	Non-respo	Yes	1	No (Cohort2)	None
GC	365	Male	66	T4N2M0	Oxa+Teg+Sin	Respo	Yes	1	No (Cohort2)	None
GC	366	Male	59	T3N0M0	Sin+Oxa+Cap	Non-respo	Yes	1	No (Cohort2)	None
GC	367	Male	54	T1N0	Oxa+Teg+Tor	Non-respo	Yes	1	No (Cohort2)	None
GC	368	Male	59	T4N2M0	Oxa+Teg+Tis	Non-respo	Yes	1	Yes (Cohort1)	1, 2, 3, 4
GC	369	Male	64	T4N1M1	Sin+Teg	Respo	Yes	1	No (Cohort2)	None
GC	370	Male	73	T4N1	Sin+Oxa+Cap	Respo	Yes	1	No (Cohort2)	None
GC	371	Male	63	T3N2M0	Pem+Teg	Respo	Yes	1	No (Cohort2)	None
GC	372	Male	72	T3N0	Pem+Teg+Oxa	Respo	Yes	1	No (Cohort2)	None
GC	373	Female	58	T4N1M1	Pem+Oxa+Cap	Respo	Yes	1	No (Cohort2)	None
GC	374	Female	57	T1bN1	Sin	Respo	Yes	1	No (Cohort2)	None
GC	375	Male	69	T3N0M0	Tis+Teg+Oxa	Respo	Yes	1	No (Cohort2)	None
GC	376	Male	72	T3N3M0	Sin+Oxa+Cap	Respo	Yes	1	No (Cohort2)	None
GC	377	Male	42	T3N0	Pem+Oxa+Cap	Respo	Yes	1	No (Cohort2)	None
GC	378	Female	59	T3N3M0	Sin	Respo	Yes	1	No (Cohort2)	None
GC	379	Male	61	T3N0M0	Sin+Teg+Oxa	Respo	Yes	1	No (Cohort2)	None
GC	380	Male	51	T3N3	Sin+Teg+Oxa	Respo	Yes	1	No (Cohort2)	None
GC	381	Male	57	T3N2M1	Cad+Pac	Respo	Yes	1	No (Cohort2)	None
GC	382	Male	49	T3N0	Sin+Teg+Oxa	Respo	Yes	1	No (Cohort2)	None
GC	383	Female	58	T2N1M0	Tor+Teg+Oxa	Respo	Yes	1	No (Cohort2)	None
GC	384	Male	56	T3N2	Tor	Respo	Yes	1	No (Cohort2)	None
GC	385	Female	43	T4N2M0	Pem+Teg+Oxa	Respo	Yes	1	No (Cohort2)	None
GC	386	Male	59	T4N2	Sin+Teg+Oxa	Respo	Yes	1	No (Cohort2)	None
GC	387	Female	66	T3N1M0	Sin+Oxa+Pac	Respo	Yes	1	No (Cohort2)	None
GC	388	Male	49	T4N3	Sin+Teg+Oxa	Respo	Yes	1	No (Cohort2)	None
GC	389	Male	58	T4N2	Tor+Teg+Oxa	Respo	Yes	1	No (Cohort2)	None
GC	390	Male	74	T4N1	Sin+Teg+Oxa	Respo	Yes	1	No (Cohort2)	None
GC	391	Female	47	T2N0	Sin+Oxa+Cap	Non-respo	Yes	1	No (Cohort2)	None
GC	392	Male	60	T1N0	Sin+Oxa+Cap	Non-respo	Yes	1	No (Cohort2)	None
GC	393	Male	73	T4N3	Sin+Teg+Oxa	Non-respo	Yes	1	No (Cohort2)	None
GC	394	Male	60	T3N1M0	Sin+Teg+Oxa	Non-respo	Yes	1	No (Cohort2)	None
GC	395	Male	57	T3N1	Sin+Teg	Non-respo	Yes	1	No (Cohort2)	None
GC	396	Female	48	T4N1M0	Tis	Non-respo	Yes	1	No (Cohort2)	None
GC	397	Male	73	T3N1	Cam+Teg+Oxa	Non-respo	Yes	1	No (Cohort2)	None
GC	398	Female	62	T4N3	Pem+Oxa+Cap	Non-respo	Yes	1	No (Cohort2)	None
Table legends: Albumin-bound paclitaxel: Pac, Cisplatin: Cis, Carboplatin: Car, Nedaplatin: Ned, Oxaliplatin: Oxa, Capecitabine: Cap, Tegafur: Teg, Lenvatinib: Len, Tiragolumab: Tir, Toripalimab: Tor, Sintilimab: Sin, Camrelizumab: Cam, Temozolomide: Tem, Tislelizumab: Tis, Pembrolizumab: Pem, Axitinib: Axi, Atezolizumab: Ate, Serplulimab: Ser, Etoposide: Eto, Bevacizumab: Bev, Rituximab: Rit, Re…
1: PA/ELISA, 2: DGKα/ELISA, 3: DGKα/IHC, 4: NF-κB/IHC

## Sheet: Table S8
Table S8. Multiple linear regression analysis of Table S7
	ESCC
	cohort 1				cohort 2
Predictor (exclude Nx)	B	p value	95%CI for B	VIF	B	p value	95%CI for B	VIF
Plasma PA	1706.4	0.003	[679.436,2733.367]		1902.32	<0.001	[1544.878,2259.753]
Responsive/non-responsive	-1054.67	0.009	[-1806.758,-302.587]	1.195	-1157.12	<0.001	[-1363.422,-950.821]	1.126
Age (≤57/>57)	180.479	0.611	[-563.892,924.851]	1.087	92.238	0.439	[-143.448,327.923]	1.063
Gender	50.503	0.905	[-840.202,941.207]	1.197	-142.935	0.325	[-429.830,143.960]	1.115
N status	104.103	0.751	[-586.138,794.343]	1.078	-25.688	0.804	[-230.612,179.236]	1.066
	CC
	cohort 1				cohort 2
Predictor (exclude Nx)	B	p value	95%CI for B	VIF	B	p value	95%CI for B	VIF
Plasma PA	1263.79	0.001	[738.648,1788.938]		1161.86	<0.001	[1003.448,1320.262]
Responsive/non-responsive	-985.406	0.003	[-1496.837,-473.975]	1.149	-716.779	<0.001	[-843.555,-590.002]	1.059
Age (≤57/>57)	101.276	0.642	[-404.565,607.118]	1.124	60.739	0.356	[-69.779,191.257]	1.089
Gender	100.916	0.552	[-290.907,492.739]	1.049	13.856	0.844	[-126.089,153.801]	1.06
N status	-95.038	0.616	[-534.729,344.653]	1.133	-23.921	0.708	[-150.775,102.933]	1.029
	GC
	cohort 1				cohort 2
Predictor (exclude Nx)	B	p value	95%CI for B	VIF	B	p value	95%CI for B	VIF
Plasma PA	1501.96	<0.001	[1241.079,1762.840]		1617.09	<0.001	[1459.582,1774.597]
Responsive/non-responsive	-744.528	<0.001	[-976.809,-512.247]	1.083	-892.954	<0.001	[-1010.259,-775.650]	1.017
Age (≤57/>57)	92.108	0.251	[-67.482,251.698]	1.096	-7.701	0.897	[-125.687,110.285]	1.003
Gender	-115.865	0.252	[-317.094,85.364]	1.032	12.019	0.854	[-116.984,141.022]	1.003
N status	90.06	0.301	[-83.275,263.395]	1.089	-12.7	0.836	[-133.541,108.142]	1.02
Note. B = unstandardized coefficient; CI = confidence interval; VIF = variance inflation factor.
